# Supplementary material for: (O-Methyl di­thio­carbonato-κS)tri­phenyl­tin(IV)
Source: Acta Crystallogr Sect E Struct Rep Online. 2013 May 15;69(Pt 6):m316. doi: 10.1107/S1600536813012300 (PMC3684880; doi:10.1107/S1600536813012300)
Supplement: Supplementary file 1 [file e-69-0m316-sup1.cif]

##############################################################################
#                                                                            #
# This CIF contains the data in a paper accepted for publication in          #
# Acta Crystallographica Section E. It conforms to the requirements of       #
# Notes for Authors for Acta Crystallographica Section E, and has been       #
# peer reviewed under the auspices of the IUCr Commission on Journals.       #
#                                                                            #
# Full details of the Crystallographic Information File format               #
# are given in the paper "The Crystallographic Information File (CIF):       #
# a New Standard Archive File for Crystallography" by S. R. Hall, F. H.      #
# Allen and I. D. Brown [Acta Cryst. (1991), A47, 655-685].                  #
#                                                                            #
# The current version of the core CIF dictionary is obtainable from          #
# ftp://ftp.iucr.org/pub/cif_core.dic.                                       #
#                                                                            #
# Software is freely available for graphical display of the structure(s)     #
# in this CIF. For information consult the CIF software page                 #
# http://www.iucr.org/resources/cif/software.                                #
#                                                                            #
# This file may be used for bona fide research purposes within the           #
# scientific community so long as proper attribution is given to the journal # 
# article from which it was obtained.                                        #
#                                                                            #
##############################################################################
data_global
_audit_creation_method     ?
_journal_date_recd_electronic     2013-05-01
_journal_date_accepted     2013-05-06
_journal_name_full     'Acta Crystallographica, Section E'
_journal_year     2013
_journal_volume     69
_journal_issue      6
_journal_page_first     m316
_journal_page_last     m316
_journal_paper_category     QM
_journal_paper_doi     10.1107/S1600536813012300
_journal_coeditor_code     HB7077
_publ_contact_author
;
Muhammad Nawaz Tahir
University of Sargodha
Department of Physics
Sargodha
Pakistan
;
_publ_contact_author_email     'dmntahir_uos@yahoo.com'
_publ_contact_author_fax     '0092 48 32 22 121'
_publ_contact_author_phone     '0092 48 92 30 914'
_publ_section_title
;
(<i>O</i>-Methyl dithiocarbonato-\k<i>S</i>)triphenyltin(IV)
;
loop_
    _publ_author_name
    _publ_author_address
    'Fatima Javed'
;
Department of Chemistry
Quaid-i-Azam University
Islamabad
Pakistan
;
    'Saqib Ali'
;
Department of Chemistry
Quaid-i-Azam University
Islamabad
Pakistan
;
    'Wajid Shah'
;
Department of Chemistry
University of Hazara
K.P.K
Pakistan
;
    'Tahir, M. Nawaz'
;
Department of Physics
University of Sargodha
Sargodha
Pakistan
;
    'Ullah, Hameed'
;
Department of Chemistry
University of Sargodha
Sargodha
Pakistan
;
data_I
_audit_creation_method     SHELXL-97
_chemical_name_systematic
;
(<i>O</i>-Methyl dithiocarbonato-\k<i>S</i>)triphenyltin(IV)
;
_chemical_name_common     ?
_chemical_formula_moiety     'C20 H18 O S2 Sn'
_chemical_formula_sum     'C20 H18 O S2 Sn'
_chemical_formula_iupac     '[Sn (C6 H5)3 (C2 H3 O S2)]'
_chemical_formula_weight     457.15
_symmetry_cell_setting     monoclinic
_symmetry_space_group_name_H-M     'C c'
_symmetry_space_group_name_Hall     'C -2yc'
loop_
    _symmetry_equiv_pos_site_id
    _symmetry_equiv_pos_as_xyz
    1 x,y,z
    2 x,-y,1/2+z
    3 1/2+x,1/2+y,z
    4 1/2+x,1/2-y,1/2+z
_cell_length_a     17.4400(9)
_cell_length_b     8.4734(4)
_cell_length_c     15.6069(9)
_cell_angle_alpha     90
_cell_angle_beta     119.626(2)
_cell_angle_gamma     90
_cell_volume     2004.82(19)
_cell_formula_units_Z     4
_cell_measurement_reflns_used     3341
_cell_measurement_theta_min     2.75
_cell_measurement_theta_max     26.00
_cell_measurement_temperature     296(2)
_exptl_crystal_description     prism
_exptl_crystal_colour     white
_exptl_crystal_size_max     0.28
_exptl_crystal_size_mid     0.22
_exptl_crystal_size_min     0.18
_exptl_crystal_density_diffrn     1.515
_exptl_crystal_density_meas     ?
_exptl_crystal_density_method     'not measured'
_exptl_crystal_F_000     912
_exptl_absorpt_coefficient_mu     1.486
_exptl_absorpt_correction_type     multi-scan
_exptl_absorpt_process_details     '(SADABS; Bruker, 2005)'
_exptl_absorpt_correction_T_min     0.683
_exptl_absorpt_correction_T_max     0.763
_exptl_special_details
;
;
_diffrn_ambient_temperature     296(2)
_diffrn_radiation_type     MoK\a
_diffrn_radiation_wavelength     0.71073
_diffrn_radiation_source     'fine-focus sealed tube'
_diffrn_radiation_monochromator     graphite
_diffrn_measurement_device_type     'Bruker Kappa APEXII CCD'
_diffrn_measurement_method     \w
_diffrn_detector_area_resol_mean     8.00
_diffrn_reflns_number     7166
_diffrn_reflns_av_R_equivalents     0.0143
_diffrn_reflns_av_sigmaI/netI     0.0201
_diffrn_reflns_theta_min     2.75
_diffrn_reflns_theta_max     26.00
_diffrn_reflns_theta_full     26.00
_diffrn_measured_fraction_theta_max     0.995
_diffrn_measured_fraction_theta_full     0.995
_diffrn_reflns_limit_h_min     -21
_diffrn_reflns_limit_h_max     20
_diffrn_reflns_limit_k_min     -10
_diffrn_reflns_limit_k_max     10
_diffrn_reflns_limit_l_min     -19
_diffrn_reflns_limit_l_max     19
_diffrn_standards_number     0
_diffrn_standards_interval_count     ?
_diffrn_standards_interval_time     ?
_diffrn_standards_decay_%     ?
_refine_special_details
;
Refinement of <i>F</i>^2^ against ALL reflections. The weighted <i>R</i>-factor
<i>wR</i> and goodness of fit <i>S</i> are based on <i>F</i>^2^, conventional
<i>R</i>-factors <i>R</i> are based on <i>F</i>, with <i>F</i> set to zero for
negative <i>F</i>^2^. The threshold expression of <i>F</i>^2^ >
\s(<i>F</i>^2^) is used only for calculating <i>R</i>-factors(gt) <i>etc</i>.
and is not relevant to the choice of reflections for refinement.
<i>R</i>-factors based on <i>F</i>^2^ are statistically about twice as large
as those based on <i>F</i>, and <i>R</i>- factors based on ALL data will be
even larger.
;
_reflns_number_total     3483
_reflns_number_gt     3341
_reflns_threshold_expression     I>2\s(I)
_refine_ls_structure_factor_coef     Fsqd
_refine_ls_matrix_type     full
_refine_ls_R_factor_all     0.0237
_refine_ls_R_factor_gt     0.0223
_refine_ls_wR_factor_gt     0.0541
_refine_ls_wR_factor_ref     0.0550
_refine_ls_goodness_of_fit_ref     1.041
_refine_ls_restrained_S_all     1.040
_refine_ls_number_reflns     3483
_refine_ls_number_parameters     112
_refine_ls_number_restraints     2
_refine_ls_hydrogen_treatment     constr
_refine_ls_weighting_scheme     calc
_refine_ls_weighting_details
         'calc w=1/[\s^2^(Fo^2^)+(0.0246P)^2^+2.1104P] where P=(Fo^2^+2Fc^2^)/3'
_atom_sites_solution_hydrogens     geom
_atom_sites_solution_primary     direct
_atom_sites_solution_secondary     difmap
_refine_ls_shift/su_max     0.000
_refine_ls_shift/su_mean     0.000
_refine_diff_density_max     0.438
_refine_diff_density_min     -0.294
_refine_ls_abs_structure_details     'Flack (1983), 1387 Friedel pairs'
_refine_ls_abs_structure_Flack     0.43(18)
loop_
    _atom_type_symbol
    _atom_type_description
    _atom_type_scat_dispersion_real
    _atom_type_scat_dispersion_imag
    _atom_type_scat_source
    'C' 'C' 0.0033 0.0016
                         'International Tables Vol C Tables 4.2.6.8 and 6.1.1.4'
    'H' 'H' 0.0000 0.0000
                         'International Tables Vol C Tables 4.2.6.8 and 6.1.1.4'
    'O' 'O' 0.0106 0.0060
                         'International Tables Vol C Tables 4.2.6.8 and 6.1.1.4'
    'S' 'S' 0.1246 0.1234
                         'International Tables Vol C Tables 4.2.6.8 and 6.1.1.4'
    'Sn' 'Sn' -0.6537 1.4246
                         'International Tables Vol C Tables 4.2.6.8 and 6.1.1.4'
_computing_data_collection     'APEX2 (Bruker, 2007)'
_computing_cell_refinement     'SAINT (Bruker, 2007)'
_computing_data_reduction     'SAINT (Bruker, 2007)'
_computing_structure_solution     'SHELXS97 (Sheldrick, 2008)'
_computing_structure_refinement     'SHELXL97 (Sheldrick, 2008)'
_computing_molecular_graphics
                  'ORTEP-3 for Windows (Farrugia, 2012) and PLATON (Spek, 2009)'
_computing_publication_material
;
WinGX (Farrugia, 2012) and PLATON (Spek, 2009)
;
loop_
    _atom_site_type_symbol
    _atom_site_label
    _atom_site_fract_x
    _atom_site_fract_y
    _atom_site_fract_z
    _atom_site_U_iso_or_equiv
    _atom_site_thermal_displace_type
    _atom_site_calc_flag
    _atom_site_refinement_flags
    _atom_site_occupancy
    _atom_site_disorder_assembly
    _atom_site_disorder_group
    Sn Sn1 0.010450(10)
                      0.18518(2) 0.250800(10)
                                            0.04590(10)
                                                      Uani . . 1.000 . -16
    S S1 -0.10922(8) 0.30516(13) 0.10239(9) 0.0611(4) Uani . . 1.000 . -16
    S S2 -0.11228(15) 0.6208(2) 0.02348(15) 0.1128(7) Uani . . 1.000 . -16
    O O1 0.0289(2) 0.4577(4) 0.1408(3) 0.0687(11) Uani . . 1.000 . -16
    C C1 -0.0567(3) 0.4711(5) 0.0901(3) 0.0581(14) Uani . . 1.000 . -16
    C C2 0.0828(4) 0.5909(7) 0.1467(5) 0.106(3) Uani . . 1.000 . -16
    C C3A 0.0722(5) 0.3677(6) 0.3576(5) 0.0589(8) Uani . . 0.550(8) . -16
    C C4A 0.1594(5) 0.3461(6) 0.4305(5) 0.0589(8) Uani . . 0.550(8) . -16
    C C5A 0.2039(4) 0.4656(8) 0.4982(5) 0.0589(8) Uani . . 0.550(8) . -16
    C C6A 0.1611(4) 0.6067(6) 0.4930(4) 0.0589(8) Uani . . 0.550(8) . -16
    C C7A 0.0738(4) 0.6283(6) 0.4200(5) 0.0589(8) Uani . . 0.550(8) . -16
    C C8A 0.0294(4) 0.5088(8) 0.3523(5) 0.0589(8) Uani . . 0.550(8) . -16
    C C9A -0.0659(5) 0.0278(10) 0.2859(7) 0.0590(9) Uani . . 0.550(8) . -16
    C C10A -0.0786(6) 0.0702(8) 0.3640(6) 0.0590(9) Uani . . 0.550(8) . -16
    C C11A -0.1305(5) -0.0234(8) 0.3883(5) 0.0590(9) Uani . . 0.550(8) . -16
    C C12A -0.1697(4) -0.1594(7) 0.3345(5) 0.0590(9) Uani . . 0.550(8) . -16
    C C13A -0.1570(4) -0.2018(7) 0.2564(5) 0.0590(9) Uani . . 0.550(8) . -16
    C C14A -0.1051(5) -0.1081(10) 0.2320(6) 0.0590(9) Uani . . 0.550(8) . -16
    C C15A 0.0947(4) 0.0647(8) 0.2102(5) 0.0576(8) Uani . . 0.550(8) . -16
    C C16A 0.0687(3) 0.0619(8) 0.1104(5) 0.0576(8) Uani . . 0.550(8) . -16
    C C17A 0.1207(4) -0.0140(7) 0.0785(4) 0.0576(8) Uani . . 0.550(8) . -16
    C C18A 0.1987(3) -0.0872(7) 0.1464(5) 0.0576(8) Uani . . 0.550(8) . -16
    C C19A 0.2247(3) -0.0844(8) 0.2462(4) 0.0576(8) Uani . . 0.550(8) . -16
    C C20A 0.1727(4) -0.0084(8) 0.2780(4) 0.0576(8) Uani . . 0.550(8) . -16
    C C16B 0.0959(5) 0.0687(10) 0.1263(6) 0.0576(8) Uani . . 0.450(8) . -16
    C C17B 0.1575(6) -0.0144(9) 0.1123(6) 0.0576(8) Uani . . 0.450(8) . -16
    C C18B 0.2203(5) -0.1074(9) 0.1878(7) 0.0576(8) Uani . . 0.450(8) . -16
    C C19B 0.2215(4) -0.1172(9) 0.2773(6) 0.0576(8) Uani . . 0.450(8) . -16
    C C20B 0.1598(5) -0.0341(10) 0.2913(5) 0.0576(8) Uani . . 0.450(8) . -16
    C C5B 0.1948(4) 0.5125(9) 0.4774(7) 0.0589(8) Uani . . 0.450(8) . -16
    C C6B 0.1388(5) 0.6235(7) 0.4831(6) 0.0589(8) Uani . . 0.450(8) . -16
    C C7B 0.0479(5) 0.6058(9) 0.4259(6) 0.0589(8) Uani . . 0.450(8) . -16
    C C8B 0.0130(4) 0.4772(10) 0.3630(7) 0.0589(8) Uani . . 0.450(8) . -16
    C C9B -0.0674(6) 0.0296(11) 0.2813(9) 0.0590(9) Uani . . 0.450(8) . -16
    C C10B -0.0998(6) 0.0581(9) 0.3453(7) 0.0590(9) Uani . . 0.450(8) . -16
    C C11B -0.1561(5) -0.0502(9) 0.3528(6) 0.0590(9) Uani . . 0.450(8) . -16
    C C12B -0.1800(5) -0.1870(8) 0.2963(6) 0.0590(9) Uani . . 0.450(8) . -16
    C C13B -0.1476(6) -0.2155(9) 0.2323(6) 0.0590(9) Uani . . 0.450(8) . -16
    C C14B -0.0913(7) -0.1072(12) 0.2248(8) 0.0590(9) Uani . . 0.450(8) . -16
    C C15B 0.0970(5) 0.0588(10) 0.2158(7) 0.0576(8) Uani . . 0.450(8) . -16
    C C4B 0.1599(6) 0.3839(8) 0.4144(7) 0.0589(8) Uani . . 0.450(8) . -16
    C C3B 0.0690(6) 0.3662(8) 0.3572(6) 0.0589(8) Uani . . 0.450(8) . -16
    H H20A 0.19005 -0.00656 0.34478 0.0691 Uiso . . 0.550(8) . -16
    H H19A 0.27690 -0.13333 0.29154 0.0691 Uiso . . 0.550(8) . -16
    H H6A 0.19081 0.68660 0.53825 0.0706 Uiso . . 0.550(8) . -16
    H H7A 0.04520 0.72266 0.41647 0.0706 Uiso . . 0.550(8) . -16
    H H8A -0.02897 0.52327 0.30348 0.0706 Uiso . . 0.550(8) . -16
    H H10A -0.05241 0.16116 0.39997 0.0708 Uiso . . 0.550(8) . -16
    H H11A -0.13903 0.00491 0.44055 0.0708 Uiso . . 0.550(8) . -16
    H H12A -0.20441 -0.22204 0.35075 0.0708 Uiso . . 0.550(8) . -16
    H H13A -0.18317 -0.29273 0.22036 0.0708 Uiso . . 0.550(8) . -16
    H H14A -0.09654 -0.13648 0.17978 0.0708 Uiso . . 0.550(8) . -16
    H H16A 0.01651 0.11088 0.06504 0.0691 Uiso . . 0.550(8) . -16
    H H17A 0.10335 -0.01589 0.01181 0.0691 Uiso . . 0.550(8) . -16
    H H18A 0.23355 -0.13799 0.12506 0.0691 Uiso . . 0.550(8) . -16
    H H2A 0.07169 0.61782 0.08181 0.1596 Uiso . . 1.000 . -16
    H H2B 0.14393 0.56420 0.18742 0.1596 Uiso . . 1.000 . -16
    H H2C 0.06866 0.67927 0.17483 0.1596 Uiso . . 1.000 . -16
    H H4A 0.18807 0.25175 0.43404 0.0706 Uiso . . 0.550(8) . -16
    H H5A 0.26224 0.45114 0.54703 0.0706 Uiso . . 0.550(8) . -16
    H H4B 0.19733 0.30958 0.41060 0.0706 Uiso . . 0.450(8) . -16
    H H5B 0.25556 0.52423 0.51568 0.0706 Uiso . . 0.450(8) . -16
    H H6B 0.16213 0.70949 0.52526 0.0706 Uiso . . 0.450(8) . -16
    H H7B 0.01046 0.68010 0.42975 0.0706 Uiso . . 0.450(8) . -16
    H H8B -0.04778 0.46545 0.32467 0.0706 Uiso . . 0.450(8) . -16
    H H10B -0.08378 0.14963 0.38313 0.0708 Uiso . . 0.450(8) . -16
    H H11B -0.17772 -0.03112 0.39561 0.0708 Uiso . . 0.450(8) . -16
    H H12B -0.21762 -0.25945 0.30127 0.0708 Uiso . . 0.450(8) . -16
    H H13B -0.16359 -0.30704 0.19445 0.0708 Uiso . . 0.450(8) . -16
    H H14B -0.06966 -0.12630 0.18198 0.0708 Uiso . . 0.450(8) . -16
    H H16B 0.05384 0.13082 0.07576 0.0691 Uiso . . 0.450(8) . -16
    H H17B 0.15674 -0.00783 0.05235 0.0691 Uiso . . 0.450(8) . -16
    H H18B 0.26155 -0.16294 0.17837 0.0691 Uiso . . 0.450(8) . -16
    H H19B 0.26346 -0.17939 0.32780 0.0691 Uiso . . 0.450(8) . -16
    H H20B 0.16056 -0.04074 0.35121 0.0691 Uiso . . 0.450(8) . -16
loop_
    _atom_site_aniso_label
    _atom_site_aniso_U_11
    _atom_site_aniso_U_22
    _atom_site_aniso_U_33
    _atom_site_aniso_U_12
    _atom_site_aniso_U_13
    _atom_site_aniso_U_23
    Sn1 0.04450(10)
                  0.04490(10)
                            0.05190(10)
                                      -0.0026(2) 0.02660(10)
                                                           -0.0031(2)
    S1 0.0473(6) 0.0687(7) 0.0598(7) -0.0047(5) 0.0208(5) 0.0035(5)
    S2 0.1330(16) 0.0839(10) 0.0928(11) 0.0212(10) 0.0338(11) 0.0371(9)
    O1 0.071(2) 0.0609(18) 0.078(2) -0.0144(15) 0.0398(18) 0.0013(15)
    C1 0.074(3) 0.052(2) 0.050(2) 0.000(2) 0.032(2) -0.0010(17)
    C2 0.104(4) 0.085(4) 0.144(5) -0.036(3) 0.072(4) -0.005(4)
    C3A 0.0513(14) 0.0497(13) 0.0659(14) 0.0040(10) 0.0216(12) -0.0055(10)
    C4A 0.0513(14) 0.0497(13) 0.0659(14) 0.0040(10) 0.0216(12) -0.0055(10)
    C5A 0.0513(14) 0.0497(13) 0.0659(14) 0.0040(10) 0.0216(12) -0.0055(10)
    C6A 0.0513(14) 0.0497(13) 0.0659(14) 0.0040(10) 0.0216(12) -0.0055(10)
    C7A 0.0513(14) 0.0497(13) 0.0659(14) 0.0040(10) 0.0216(12) -0.0055(10)
    C8A 0.0513(14) 0.0497(13) 0.0659(14) 0.0040(10) 0.0216(12) -0.0055(10)
    C9A 0.0570(14) 0.0649(12) 0.0597(18) -0.0151(10) 0.0324(12) -0.0040(11)
    C10A 0.0570(14) 0.0649(12) 0.0597(18) -0.0151(10) 0.0324(12) -0.0040(11)
    C11A 0.0570(14) 0.0649(12) 0.0597(18) -0.0151(10) 0.0324(12) -0.0040(11)
    C12A 0.0570(14) 0.0649(12) 0.0597(18) -0.0151(10) 0.0324(12) -0.0040(11)
    C13A 0.0570(14) 0.0649(12) 0.0597(18) -0.0151(10) 0.0324(12) -0.0040(11)
    C14A 0.0570(14) 0.0649(12) 0.0597(18) -0.0151(10) 0.0324(12) -0.0040(11)
    C15A 0.0493(13) 0.0652(13) 0.0660(17) -0.0020(11) 0.0344(13) -0.0058(12)
    C16A 0.0493(13) 0.0652(13) 0.0660(17) -0.0020(11) 0.0344(13) -0.0058(12)
    C17A 0.0493(13) 0.0652(13) 0.0660(17) -0.0020(11) 0.0344(13) -0.0058(12)
    C18A 0.0493(13) 0.0652(13) 0.0660(17) -0.0020(11) 0.0344(13) -0.0058(12)
    C19A 0.0493(13) 0.0652(13) 0.0660(17) -0.0020(11) 0.0344(13) -0.0058(12)
    C20A 0.0493(13) 0.0652(13) 0.0660(17) -0.0020(11) 0.0344(13) -0.0058(12)
    C16B 0.0493(13) 0.0652(13) 0.0660(17) -0.0020(11) 0.0344(13) -0.0058(12)
    C17B 0.0493(13) 0.0652(13) 0.0660(17) -0.0020(11) 0.0344(13) -0.0058(12)
    C18B 0.0493(13) 0.0652(13) 0.0660(17) -0.0020(11) 0.0344(13) -0.0058(12)
    C19B 0.0493(13) 0.0652(13) 0.0660(17) -0.0020(11) 0.0344(13) -0.0058(12)
    C20B 0.0493(13) 0.0652(13) 0.0660(17) -0.0020(11) 0.0344(13) -0.0058(12)
    C5B 0.0513(14) 0.0497(13) 0.0659(14) 0.0040(10) 0.0216(12) -0.0055(10)
    C6B 0.0513(14) 0.0497(13) 0.0659(14) 0.0040(10) 0.0216(12) -0.0055(10)
    C7B 0.0513(14) 0.0497(13) 0.0659(14) 0.0040(10) 0.0216(12) -0.0055(10)
    C8B 0.0513(14) 0.0497(13) 0.0659(14) 0.0040(10) 0.0216(12) -0.0055(10)
    C9B 0.0570(14) 0.0649(12) 0.0597(18) -0.0151(10) 0.0324(12) -0.0040(11)
    C10B 0.0570(14) 0.0649(12) 0.0597(18) -0.0151(10) 0.0324(12) -0.0040(11)
    C11B 0.0570(14) 0.0649(12) 0.0597(18) -0.0151(10) 0.0324(12) -0.0040(11)
    C12B 0.0570(14) 0.0649(12) 0.0597(18) -0.0151(10) 0.0324(12) -0.0040(11)
    C13B 0.0570(14) 0.0649(12) 0.0597(18) -0.0151(10) 0.0324(12) -0.0040(11)
    C14B 0.0570(14) 0.0649(12) 0.0597(18) -0.0151(10) 0.0324(12) -0.0040(11)
    C15B 0.0493(13) 0.0652(13) 0.0660(17) -0.0020(11) 0.0344(13) -0.0058(12)
    C4B 0.0513(14) 0.0497(13) 0.0659(14) 0.0040(10) 0.0216(12) -0.0055(10)
    C3B 0.0513(14) 0.0497(13) 0.0659(14) 0.0040(10) 0.0216(12) -0.0055(10)
_geom_special_details
;
Bond distances, angles <i>etc</i>. have been calculated using the rounded
fractional coordinates. All su's are estimated from the variances of the
(full) variance-covariance matrix. The cell e.s.d.'s are taken into account in
the estimation of distances, angles and torsion angles
;
loop_
    _geom_bond_atom_site_label_1
    _geom_bond_atom_site_label_2
    _geom_bond_site_symmetry_1
    _geom_bond_site_symmetry_2
    _geom_bond_distance
    _geom_bond_publ_flag
    Sn1 S1 . . 2.4444(13) no
    Sn1 C3A . . 2.134(6) no
    Sn1 C9A . . 2.138(10) no
    Sn1 C15A . . 2.127(8) no
    Sn1 C3B . . 2.116(8) no
    Sn1 C9B . . 2.109(11) no
    Sn1 C15B . . 2.130(10) no
    S1 C1 . . 1.740(5) no
    S2 C1 . . 1.623(5) no
    O1 C1 . . 1.304(7) no
    O1 C2 . . 1.442(8) no
    C3A C4A . . 1.389(12) no
    C3A C8A . . 1.390(10) no
    C3B C4B . . 1.391(15) no
    C3B C8B . . 1.391(13) no
    C4A C5A . . 1.390(9) no
    C4B C5B . . 1.390(12) no
    C5A C6A . . 1.390(9) no
    C5B C6B . . 1.390(12) no
    C6A C7A . . 1.391(10) no
    C6B C7B . . 1.391(13) no
    C7A C8A . . 1.390(9) no
    C7B C8B . . 1.390(12) no
    C9A C14A . . 1.390(12) no
    C9A C10A . . 1.390(13) no
    C9B C14B . . 1.390(15) no
    C9B C10B . . 1.390(16) no
    C10A C11A . . 1.390(13) no
    C10B C11B . . 1.391(14) no
    C11A C12A . . 1.390(9) no
    C11B C12B . . 1.390(11) no
    C12A C13A . . 1.390(10) no
    C12B C13B . . 1.390(14) no
    C13A C14A . . 1.391(12) no
    C13B C14B . . 1.391(16) no
    C15A C16A . . 1.391(10) no
    C15A C20A . . 1.390(10) no
    C15B C20B . . 1.390(12) no
    C15B C16B . . 1.390(13) no
    C16A C17A . . 1.389(10) no
    C16B C17B . . 1.389(14) no
    C17A C18A . . 1.390(9) no
    C17B C18B . . 1.390(12) no
    C18A C19A . . 1.391(9) no
    C18B C19B . . 1.389(13) no
    C19A C20A . . 1.389(10) no
    C19B C20B . . 1.391(12) no
    C2 H2A . . 0.9600 no
    C2 H2B . . 0.9600 no
    C2 H2C . . 0.9600 no
    C4A H4A . . 0.9300 no
    C4B H4B . . 0.9300 no
    C5A H5A . . 0.9300 no
    C5B H5B . . 0.9300 no
    C6A H6A . . 0.9300 no
    C6B H6B . . 0.9300 no
    C7A H7A . . 0.9300 no
    C7B H7B . . 0.9300 no
    C8A H8A . . 0.9300 no
    C8B H8B . . 0.9300 no
    C10A H10A . . 0.9300 no
    C10B H10B . . 0.9300 no
    C11A H11A . . 0.9300 no
    C11B H11B . . 0.9300 no
    C12A H12A . . 0.9300 no
    C12B H12B . . 0.9300 no
    C13A H13A . . 0.9300 no
    C13B H13B . . 0.9300 no
    C14A H14A . . 0.9300 no
    C14B H14B . . 0.9300 no
    C16A H16A . . 0.9300 no
    C16B H16B . . 0.9300 no
    C17A H17A . . 0.9300 no
    C17B H17B . . 0.9300 no
    C18A H18A . . 0.9300 no
    C18B H18B . . 0.9300 no
    C19A H19A . . 0.9300 no
    C19B H19B . . 0.9300 no
    C20A H20A . . 0.9300 no
    C20B H20B . . 0.9300 no
loop_
    _geom_angle_atom_site_label_1
    _geom_angle_atom_site_label_2
    _geom_angle_atom_site_label_3
    _geom_angle_site_symmetry_1
    _geom_angle_site_symmetry_2
    _geom_angle_site_symmetry_3
    _geom_angle
    _geom_angle_publ_flag
    S1 Sn1 C3A . . . 107.67(18) no
    S1 Sn1 C9A . . . 98.9(3) no
    S1 Sn1 C15A . . . 108.02(19) no
    S1 Sn1 C3B . . . 107.3(2) no
    S1 Sn1 C9B . . . 97.5(3) no
    S1 Sn1 C15B . . . 110.3(3) no
    C3A Sn1 C9A . . . 112.9(3) no
    C3A Sn1 C15A . . . 115.1(3) no
    C9A Sn1 C15A . . . 112.7(3) no
    C3B Sn1 C9B . . . 113.0(4) no
    C3B Sn1 C15B . . . 115.9(4) no
    C9B Sn1 C15B . . . 111.1(4) no
    Sn1 S1 C1 . . . 101.02(16) no
    C1 O1 C2 . . . 119.0(4) no
    S1 C1 S2 . . . 121.5(3) no
    S1 C1 O1 . . . 111.7(3) no
    S2 C1 O1 . . . 126.8(4) no
    Sn1 C3A C4A . . . 118.0(4) no
    Sn1 C3A C8A . . . 121.9(6) no
    C4A C3A C8A . . . 120.0(6) no
    Sn1 C3B C8B . . . 117.4(7) no
    C4B C3B C8B . . . 120.0(7) no
    Sn1 C3B C4B . . . 122.5(7) no
    C3A C4A C5A . . . 120.0(6) no
    C3B C4B C5B . . . 120.0(9) no
    C4A C5A C6A . . . 120.0(7) no
    C4B C5B C6B . . . 120.0(9) no
    C5A C6A C7A . . . 120.0(5) no
    C5B C6B C7B . . . 120.0(7) no
    C6A C7A C8A . . . 120.0(6) no
    C6B C7B C8B . . . 120.0(8) no
    C3A C8A C7A . . . 120.0(7) no
    C3B C8B C7B . . . 120.0(8) no
    Sn1 C9A C10A . . . 116.9(6) no
    Sn1 C9A C14A . . . 122.9(7) no
    C10A C9A C14A . . . 120.1(9) no
    C10B C9B C14B . . . 120.0(10) no
    Sn1 C9B C10B . . . 126.1(7) no
    Sn1 C9B C14B . . . 113.8(9) no
    C9A C10A C11A . . . 120.0(7) no
    C9B C10B C11B . . . 120.0(8) no
    C10A C11A C12A . . . 120.0(7) no
    C10B C11B C12B . . . 120.0(9) no
    C11A C12A C13A . . . 120.0(7) no
    C11B C12B C13B . . . 120.0(8) no
    C12A C13A C14A . . . 120.0(6) no
    C12B C13B C14B . . . 120.0(8) no
    C9A C14A C13A . . . 119.9(8) no
    C9B C14B C13B . . . 120.0(11) no
    Sn1 C15A C16A . . . 116.8(5) no
    C16A C15A C20A . . . 120.0(7) no
    Sn1 C15A C20A . . . 123.2(5) no
    Sn1 C15B C20B . . . 115.4(7) no
    C16B C15B C20B . . . 120.0(9) no
    Sn1 C15B C16B . . . 124.6(7) no
    C15A C16A C17A . . . 120.0(6) no
    C15B C16B C17B . . . 120.0(8) no
    C16A C17A C18A . . . 120.0(6) no
    C16B C17B C18B . . . 120.0(8) no
    C17A C18A C19A . . . 120.0(6) no
    C17B C18B C19B . . . 120.0(9) no
    C18A C19A C20A . . . 120.0(6) no
    C18B C19B C20B . . . 120.0(7) no
    C15A C20A C19A . . . 120.1(5) no
    C15B C20B C19B . . . 120.0(8) no
    O1 C2 H2A . . . 109.00 no
    O1 C2 H2B . . . 109.00 no
    O1 C2 H2C . . . 109.00 no
    H2A C2 H2B . . . 109.00 no
    H2A C2 H2C . . . 109.00 no
    H2B C2 H2C . . . 109.00 no
    C3A C4A H4A . . . 120.00 no
    C5A C4A H4A . . . 120.00 no
    C5B C4B H4B . . . 120.00 no
    C3B C4B H4B . . . 120.00 no
    C6A C5A H5A . . . 120.00 no
    C4A C5A H5A . . . 120.00 no
    C6B C5B H5B . . . 120.00 no
    C4B C5B H5B . . . 120.00 no
    C7A C6A H6A . . . 120.00 no
    C5A C6A H6A . . . 120.00 no
    C7B C6B H6B . . . 120.00 no
    C5B C6B H6B . . . 120.00 no
    C8A C7A H7A . . . 120.00 no
    C6A C7A H7A . . . 120.00 no
    C6B C7B H7B . . . 120.00 no
    C8B C7B H7B . . . 120.00 no
    C7A C8A H8A . . . 120.00 no
    C3A C8A H8A . . . 120.00 no
    C7B C8B H8B . . . 120.00 no
    C3B C8B H8B . . . 120.00 no
    C11A C10A H10A . . . 120.00 no
    C9A C10A H10A . . . 120.00 no
    C11B C10B H10B . . . 120.00 no
    C9B C10B H10B . . . 120.00 no
    C12A C11A H11A . . . 120.00 no
    C10A C11A H11A . . . 120.00 no
    C12B C11B H11B . . . 120.00 no
    C10B C11B H11B . . . 120.00 no
    C11A C12A H12A . . . 120.00 no
    C13A C12A H12A . . . 120.00 no
    C11B C12B H12B . . . 120.00 no
    C13B C12B H12B . . . 120.00 no
    C14A C13A H13A . . . 120.00 no
    C12A C13A H13A . . . 120.00 no
    C14B C13B H13B . . . 120.00 no
    C12B C13B H13B . . . 120.00 no
    C13A C14A H14A . . . 120.00 no
    C9A C14A H14A . . . 120.00 no
    C13B C14B H14B . . . 120.00 no
    C9B C14B H14B . . . 120.00 no
    C17A C16A H16A . . . 120.00 no
    C15A C16A H16A . . . 120.00 no
    C17B C16B H16B . . . 120.00 no
    C15B C16B H16B . . . 120.00 no
    C16A C17A H17A . . . 120.00 no
    C18A C17A H17A . . . 120.00 no
    C18B C17B H17B . . . 120.00 no
    C16B C17B H17B . . . 120.00 no
    C19A C18A H18A . . . 120.00 no
    C17A C18A H18A . . . 120.00 no
    C19B C18B H18B . . . 120.00 no
    C17B C18B H18B . . . 120.00 no
    C20A C19A H19A . . . 120.00 no
    C18A C19A H19A . . . 120.00 no
    C20B C19B H19B . . . 120.00 no
    C18B C19B H19B . . . 120.00 no
    C19A C20A H20A . . . 120.00 no
    C15A C20A H20A . . . 120.00 no
    C15B C20B H20B . . . 120.00 no
    C19B C20B H20B . . . 120.00 no
loop_
    _geom_torsion_atom_site_label_1
    _geom_torsion_atom_site_label_2
    _geom_torsion_atom_site_label_3
    _geom_torsion_atom_site_label_4
    _geom_torsion_site_symmetry_1
    _geom_torsion_site_symmetry_2
    _geom_torsion_site_symmetry_3
    _geom_torsion_site_symmetry_4
    _geom_torsion
    _geom_torsion_publ_flag
    C3A Sn1 S1 C1 . . . . 46.2(3) no
    C9A Sn1 S1 C1 . . . . 163.8(3) no
    C15A Sn1 S1 C1 . . . . -78.7(3) no
    S1 Sn1 C3A C4A . . . . -155.3(6) no
    S1 Sn1 C3A C8A . . . . 20.9(7) no
    C9A Sn1 C3A C4A . . . . 96.6(7) no
    C9A Sn1 C3A C8A . . . . -87.2(7) no
    C15A Sn1 C3A C4A . . . . -34.8(7) no
    C15A Sn1 C3A C8A . . . . 141.4(6) no
    S1 Sn1 C9A C10A . . . . -104.6(7) no
    S1 Sn1 C9A C14A . . . . 72.7(8) no
    C3A Sn1 C9A C10A . . . . 8.9(8) no
    C3A Sn1 C9A C14A . . . . -173.8(7) no
    C15A Sn1 C9A C10A . . . . 141.5(7) no
    C15A Sn1 C9A C14A . . . . -41.2(9) no
    S1 Sn1 C15A C16A . . . . -3.9(6) no
    S1 Sn1 C15A C20A . . . . 175.7(5) no
    C3A Sn1 C15A C16A . . . . -124.3(5) no
    C3A Sn1 C15A C20A . . . . 55.4(7) no
    C9A Sn1 C15A C16A . . . . 104.2(6) no
    C9A Sn1 C15A C20A . . . . -76.1(7) no
    Sn1 S1 C1 S2 . . . . -161.2(3) no
    Sn1 S1 C1 O1 . . . . 18.0(4) no
    C2 O1 C1 S1 . . . . -174.0(4) no
    C2 O1 C1 S2 . . . . 5.1(7) no
    Sn1 C3A C4A C5A . . . . 176.3(6) no
    C8A C3A C4A C5A . . . . 0.0(12) no
    Sn1 C3A C8A C7A . . . . -176.2(6) no
    C4A C3A C8A C7A . . . . -0.1(12) no
    C3A C4A C5A C6A . . . . 0.1(12) no
    C4A C5A C6A C7A . . . . -0.1(11) no
    C5A C6A C7A C8A . . . . 0.0(11) no
    C6A C7A C8A C3A . . . . 0.1(11) no
    Sn1 C9A C10A C11A . . . . 177.4(6) no
    C14A C9A C10A C11A . . . . 0.0(14) no
    Sn1 C9A C14A C13A . . . . -177.3(6) no
    C10A C9A C14A C13A . . . . -0.1(13) no
    C9A C10A C11A C12A . . . . 0.0(13) no
    C10A C11A C12A C13A . . . . 0.0(11) no
    C11A C12A C13A C14A . . . . 0.0(11) no
    C12A C13A C14A C9A . . . . 0.1(12) no
    Sn1 C15A C16A C17A . . . . 179.7(5) no
    C20A C15A C16A C17A . . . . 0.0(10) no
    Sn1 C15A C20A C19A . . . . -179.7(5) no
    C16A C15A C20A C19A . . . . -0.1(11) no
    C15A C16A C17A C18A . . . . 0.0(10) no
    C16A C17A C18A C19A . . . . 0.0(10) no
    C17A C18A C19A C20A . . . . 0.0(10) no
    C18A C19A C20A C15A . . . . 0.1(10) no
_iucr_refine_instructions_details
;
TITL SITRIPHENQAU in Cc
CELL 0.71073 17.4400 8.4734 15.6069 90.000 119.626 90.000
ZERR 4.00 0.0009 0.0004 0.0009 0.000 0.002 0.000
LATT -7
SYMM x, -y, z+1/2
SFAC C  H  O  S  Sn
UNIT 80  72  4  8  4
OMIT -3 52
L.S. 40
ACTA
BOND $H
HTAB
CONF
LIST 4
FMAP 2
PLAN 8
TEMP 23.000
EADP C3A C4A C5A C6A C7A C8A C3B C4B C5B C6B C7B C8B
EADP C9A C10A C11A C12A C13A C14A C9B C10B C11B C12B C13B C14B
EADP C15A C16A C17A C18A C19A C20A C15B C16B C17B C18B C19B C20B
MPLA 6 C3A C4A C5A C6A C7A C8A
MPLA 6 C3B C4B C5B C6B C7B C8B
MPLA 6 C9A C10A C11A C12A C13A C14A
MPLA 6 C9B C10B C11B C12B C13B C14B
MPLA 6 C15A C16A C17A C18A C19A C20A
MPLA 6 C15B C16B C17B C18B C19B C20B
MPLA 5 S1 C1 S2 O1 C2
MPLA 3 C3A C9A C15A SN1 S1
WGHT    0.024600    2.110400
BASF   0.43147
FVAR      10.00520   0.55002
SN1   5    0.010453    0.185178    0.250804    11.00000    0.04451    0.04486 =
         0.05191   -0.00314    0.02660   -0.00256
S1    4   -0.109219    0.305161    0.102393    11.00000    0.04725    0.06869 =
         0.05984    0.00348    0.02075   -0.00474
S2    4   -0.112284    0.620771    0.023484    11.00000    0.13301    0.08390 =
         0.09276    0.03708    0.03380    0.02115
O1    3    0.028924    0.457651    0.140797    11.00000    0.07099    0.06087 =
         0.07817    0.00127    0.03975   -0.01443
C1    1   -0.056670    0.471088    0.090104    11.00000    0.07409    0.05213 =
         0.04958   -0.00103    0.03160    0.00014
C2    1    0.082805    0.590869    0.146708    11.00000    0.10438    0.08499 =
         0.14395   -0.00483    0.07211   -0.03591
AFIX 137
H2A   2    0.071690    0.617815    0.081806    11.00000   -1.50000
H2B   2    0.143933    0.564201    0.187424    11.00000   -1.50000
H2C   2    0.068656    0.679266    0.174829    11.00000   -1.50000
PART 1
AFIX  66
C3A   1    0.072195    0.367738    0.357557    21.00000    0.05128    0.04967 =
         0.06588   -0.00545    0.02158    0.00395
C4A   1    0.159434    0.346135    0.430517    21.00000    0.05128    0.04967 =
         0.06588   -0.00545    0.02158    0.00395
AFIX  43
H4A   2    0.188070    0.251750    0.434037    21.00000   -1.20000
AFIX  65
C5A   1    0.203875    0.465599    0.498215    21.00000    0.05128    0.04967 =
         0.06588   -0.00545    0.02158    0.00395
AFIX  43
H5A   2    0.262244    0.451144    0.547030    21.00000   -1.20000
AFIX  65
C6A   1    0.161076    0.606668    0.492954    21.00000    0.05128    0.04967 =
         0.06588   -0.00545    0.02158    0.00395
AFIX  43
H6A   2    0.190810    0.686597    0.538249    21.00000   -1.20000
AFIX  65
C7A   1    0.073837    0.628273    0.419994    21.00000    0.05128    0.04967 =
         0.06588   -0.00545    0.02158    0.00395
AFIX  43
H7A   2    0.045203    0.722658    0.416474    21.00000   -1.20000
AFIX  65
C8A   1    0.029396    0.508810    0.352296    21.00000    0.05128    0.04967 =
         0.06588   -0.00545    0.02158    0.00395
AFIX  43
H8A   2   -0.028973    0.523265    0.303481    21.00000   -1.20000
AFIX  66
PART 2
C3B   1    0.069003    0.366236    0.357218   -21.00000    0.05128    0.04967 =
         0.06588   -0.00545    0.02158    0.00395
C4B   1    0.159874    0.383845    0.414440   -21.00000    0.05128    0.04967 =
         0.06588   -0.00545    0.02158    0.00395
AFIX  43
H4B   2    0.197328    0.309581    0.410602   -21.00000   -1.20000
AFIX  65
C5B   1    0.194766    0.512451    0.477397   -21.00000    0.05128    0.04967 =
         0.06588   -0.00545    0.02158    0.00395
AFIX  43
H5B   2    0.255565    0.524232    0.515682   -21.00000   -1.20000
AFIX  65
C6B   1    0.138788    0.623448    0.483132   -21.00000    0.05128    0.04967 =
         0.06588   -0.00545    0.02158    0.00395
AFIX  43
H6B   2    0.162134    0.709493    0.525255   -21.00000   -1.20000
AFIX  65
C7B   1    0.047917    0.605840    0.425911   -21.00000    0.05128    0.04967 =
         0.06588   -0.00545    0.02158    0.00395
AFIX  43
H7B   2    0.010464    0.680105    0.429749   -21.00000   -1.20000
AFIX  65
C8B   1    0.013024    0.477235    0.362954   -21.00000    0.05128    0.04967 =
         0.06588   -0.00545    0.02158    0.00395
AFIX  43
H8B   2   -0.047775    0.465455    0.324669   -21.00000   -1.20000
AFIX  66
PART 1
C9A   1   -0.065887    0.027831    0.285849    21.00000    0.05698    0.06489 =
         0.05971   -0.00399    0.03242   -0.01506
C10A  1   -0.078615    0.070186    0.363968    21.00000    0.05698    0.06489 =
         0.05971   -0.00399    0.03242   -0.01506
AFIX  43
H10A  2   -0.052407    0.161161    0.399966    21.00000   -1.20000
AFIX  65
C11A  1   -0.130514   -0.023430    0.388284    21.00000    0.05698    0.06489 =
         0.05971   -0.00399    0.03242   -0.01506
AFIX  43
H11A  2   -0.139030    0.004908    0.440551    21.00000   -1.20000
AFIX  65
C12A  1   -0.169685   -0.159402    0.334480    21.00000    0.05698    0.06489 =
         0.05971   -0.00399    0.03242   -0.01506
AFIX  43
H12A  2   -0.204409   -0.222038    0.350749    21.00000   -1.20000
AFIX  65
C13A  1   -0.156958   -0.201759    0.256361    21.00000    0.05698    0.06489 =
         0.05971   -0.00399    0.03242   -0.01506
AFIX  43
H13A  2   -0.183166   -0.292734    0.220363    21.00000   -1.20000
AFIX  65
C14A  1   -0.105059   -0.108144    0.232044    21.00000    0.05698    0.06489 =
         0.05971   -0.00399    0.03242   -0.01506
AFIX  43
H14A  2   -0.096544   -0.136483    0.179777    21.00000   -1.20000
AFIX  66
PART 2
C9B   1   -0.067408    0.029587    0.281321   -21.00000    0.05698    0.06489 =
         0.05971   -0.00399    0.03242   -0.01506
C10B  1   -0.099779    0.058098    0.345316   -21.00000    0.05698    0.06489 =
         0.05971   -0.00399    0.03242   -0.01506
AFIX  43
H10B  2   -0.083784    0.149628    0.383134   -21.00000   -1.20000
AFIX  65
C11B  1   -0.156057   -0.050194    0.352790   -21.00000    0.05698    0.06489 =
         0.05971   -0.00399    0.03242   -0.01506
AFIX  43
H11B  2   -0.177715   -0.031119    0.395607   -21.00000   -1.20000
AFIX  65
C12B  1   -0.179965   -0.186997    0.296267   -21.00000    0.05698    0.06489 =
         0.05971   -0.00399    0.03242   -0.01506
AFIX  43
H12B  2   -0.217618   -0.259452    0.301267   -21.00000   -1.20000
AFIX  65
C13B  1   -0.147594   -0.215509    0.232271   -21.00000    0.05698    0.06489 =
         0.05971   -0.00399    0.03242   -0.01506
AFIX  43
H13B  2   -0.163590   -0.307040    0.194454   -21.00000   -1.20000
AFIX  65
C14B  1   -0.091317   -0.107219    0.224797   -21.00000    0.05698    0.06489 =
         0.05971   -0.00399    0.03242   -0.01506
AFIX  43
H14B  2   -0.069659   -0.126295    0.181979   -21.00000   -1.20000
PART 1
AFIX  66
PART 1
C15A  1    0.094666    0.064728    0.210187    21.00000    0.04931    0.06524 =
         0.06597   -0.00575    0.03442   -0.00202
C16A  1    0.068696    0.061934    0.110439    21.00000    0.04931    0.06524 =
         0.06597   -0.00575    0.03442   -0.00202
AFIX  43
H16A  2    0.016505    0.110882    0.065041    21.00000   -1.20000
AFIX  65
C17A  1    0.120730   -0.014018    0.078545    21.00000    0.04931    0.06524 =
         0.06597   -0.00575    0.03442   -0.00202
AFIX  43
H17A  2    0.103354   -0.015887    0.011807    21.00000   -1.20000
AFIX  65
C18A  1    0.198734   -0.087176    0.146398    21.00000    0.04931    0.06524 =
         0.06597   -0.00575    0.03442   -0.00202
AFIX  43
H18A  2    0.233548   -0.137993    0.125057    21.00000   -1.20000
AFIX  65
C19A  1    0.224706   -0.084384    0.246146    21.00000    0.04931    0.06524 =
         0.06597   -0.00575    0.03442   -0.00202
AFIX  43
H19A  2    0.276896   -0.133332    0.291544    21.00000   -1.20000
AFIX  65
C20A  1    0.172672   -0.008432    0.278042    21.00000    0.04931    0.06524 =
         0.06597   -0.00575    0.03442   -0.00202
AFIX  43
H20A  2    0.190049   -0.006563    0.344780    21.00000   -1.20000
PART 2
AFIX  66
C15B  1    0.096998    0.058788    0.215803   -21.00000    0.04931    0.06524 =
         0.06597   -0.00575    0.03442   -0.00202
C16B  1    0.095853    0.068646    0.126276   -21.00000    0.04931    0.06524 =
         0.06597   -0.00575    0.03442   -0.00202
AFIX  43
H16B  2    0.053839    0.130822    0.075759   -21.00000   -1.20000
AFIX  65
C17B  1    0.157504   -0.014426    0.112251   -21.00000    0.04931    0.06524 =
         0.06597   -0.00575    0.03442   -0.00202
AFIX  43
H17B  2    0.156737   -0.007830    0.052351   -21.00000   -1.20000
AFIX  65
C18B  1    0.220299   -0.107357    0.187753   -21.00000    0.04931    0.06524 =
         0.06597   -0.00575    0.03442   -0.00202
AFIX  43
H18B  2    0.261547   -0.162938    0.178369   -21.00000   -1.20000
AFIX  65
C19B  1    0.221445   -0.117216    0.277281   -21.00000    0.04931    0.06524 =
         0.06597   -0.00575    0.03442   -0.00202
AFIX  43
H19B  2    0.263460   -0.179393    0.327797   -21.00000   -1.20000
AFIX  65
C20B  1    0.159795   -0.034144    0.291307   -21.00000    0.04931    0.06524 =
         0.06597   -0.00575    0.03442   -0.00202
AFIX  43
H20B  2    0.160562   -0.040741    0.351207   -21.00000   -1.20000
HKLF 5
REM  SITRIPHENQAU in Cc
REM R1 =  0.0223 for   3341 Fo > 4sig(Fo)  and  0.0237 for all   3483 data
REM    112 parameters refined using      2 restraints
END
WGHT      0.0246      2.1087
REM Highest difference peak  0.438,  deepest hole -0.294,  1-sigma level  0.047
Q1    1  -0.0514  0.3616  0.1484  11.00000  0.05    0.42
Q2    1  -0.1122  0.5483 -0.0119  11.00000  0.05    0.35
Q3    1  -0.1294 -0.1011  0.3820  11.00000  0.05    0.32
Q4    1   0.1403  0.5564  0.5206  11.00000  0.05    0.32
Q5    1   0.1500 -0.0988  0.1165  11.00000  0.05    0.29
Q6    1   0.0122  0.0856  0.2514  11.00000  0.05    0.27
Q7    1  -0.1534  0.6077  0.0420  11.00000  0.05    0.24
Q8    1   0.1767  0.6156  0.4640  11.00000  0.05    0.24
;
