# Supplementary material for: (O-Methyl di­thio­carbonato-κS)tri­phenyl­tin(IV)
Source: Acta Crystallogr Sect E Struct Rep Online. 2013 May 15;69(Pt 6):m316. doi: 10.1107/S1600536813012300 (PMC3684880; doi:10.1107/S1600536813012300)
Supplement: Supplementary file 2 [file e-69-0m316-Isup2.hkl]

#
# h,k,l, Fc-squared, Fo-squared, sigma(Fo-squared) and status flag
#
data_I
_shelx_title ' SITRIPHENQAU in Cc'
_shelx_refln_list_code          4
_shelx_F_calc_maximum      261.20
_exptl_crystal_F_000       912.00
_reflns_d_resolution_high  0.8108
 
loop_
 _symmetry_equiv_pos_as_xyz
 'x, y, z'
 'x, -y, z+1/2'
 'x+1/2, y+1/2, z'
 'x+1/2, -y+1/2, z+1/2'
 
_cell_length_a    17.4400
_cell_length_b     8.4734
_cell_length_c    15.6069
_cell_angle_alpha  90.000
_cell_angle_beta  119.626
_cell_angle_gamma  90.000
 
_shelx_F_squared_multiplier     1.000
 
loop_
 _refln_index_h
 _refln_index_k
 _refln_index_l
 _refln_F_squared_calc
 _refln_F_squared_meas
 _refln_F_squared_sigma
 _refln_observed_status
   9   1 -19      366.19      324.45     24.06 o
  11   1 -19      215.17      189.37     21.26 o
   4   0 -18      491.12      456.75     35.19 o
   6   0 -18      594.78      651.03     41.06 o
   8   0 -18      557.74      574.05     40.32 o
  10   0 -18      540.12      578.45     39.59 o
  12   0 -18      830.35      853.38     47.65 o
  14   0 -18      830.16      869.51     49.12 o
  16   0 -18      649.28      712.62     45.45 o
   5   1 -18      129.89      136.29     16.84 o
   7   1 -18       79.14       84.06     15.28 o
   9   1 -18      121.13      100.59     15.75 o
  11   1 -18      112.14      117.65     16.56 o
  13   1 -18       50.98       27.49     13.48 o
  15   1 -18       27.16       16.35     16.13 o
   6   2 -18      328.22      326.16     23.83 o
   8   2 -18      278.54      287.56     26.76 o
  10   2 -18      143.83      138.84     17.88 o
  12   2 -18      238.67      210.70     19.91 o
  14   2 -18      422.00      462.99     38.86 o
   7   3 -18      355.53      325.58     24.06 o
   9   3 -18      495.16      523.95     33.00 o
  11   3 -18      656.21      696.59     50.59 o
  13   3 -18      543.63      609.81     30.57 o
   1   1 -17      197.04      197.93     25.29 o
   3   1 -17      559.83      588.13     34.09 o
   5   1 -17      796.52      754.81     29.55 o
   7   1 -17      561.42      557.99     39.22 o
   9   1 -17      586.37      603.29     38.49 o
  11   1 -17     1068.12     1101.24     37.32 o
  13   1 -17     1105.83     1231.40     39.92 o
  15   1 -17      684.68      728.33     30.82 o
  17   1 -17      381.90      408.20     24.86 o
   2   2 -17      219.58      252.77     20.14 o
   4   2 -17      165.11      195.20     18.64 o
   6   2 -17      380.95      439.32     24.10 o
   8   2 -17      623.54      616.83     27.94 o
  10   2 -17      410.30      330.28     23.55 o
  12   2 -17      184.97      155.43     18.40 o
  14   2 -17      363.22      321.93     27.86 o
  16   2 -17      541.52      571.80     44.35 o
   3   3 -17       63.35       70.21     19.80 o
   5   3 -17       83.78      104.31     15.28 o
   7   3 -17       60.54       64.64     14.48 o
   9   3 -17       34.81       16.86     12.44 o
  11   3 -17       32.25       42.53     14.00 o
  13   3 -17       94.80       94.83     20.90 o
  15   3 -17       65.42       66.63     15.52 o
   6   4 -17      487.35      504.65     26.60 o
   8   4 -17      757.14      781.23     32.90 o
  10   4 -17      824.79      847.69     42.16 o
  12   4 -17      600.38      617.09     30.30 o
  14   4 -17      443.16      494.38     28.25 o
   0   0 -16      203.68      197.21     24.92 o
   2   0 -16      659.14      604.11     36.66 o
   4   0 -16     1628.89     1609.98     60.85 o
   6   0 -16     1210.69     1344.59     55.72 o
   8   0 -16      700.91      690.62     39.59 o
  10   0 -16     1554.49     1552.80     60.12 o
  12   0 -16     2489.65     2487.56     82.11 o
  14   0 -16     1529.31     1516.14     60.12 o
  16   0 -16      513.52      579.92     38.86 o
  18   0 -16      824.26      827.72     46.19 o
  -1   1 -16       32.63       37.11     11.37 o
   1   1 -16      180.04      173.40     16.79 o
   3   1 -16      267.93      249.70     19.70 o
   5   1 -16      152.95      150.30     16.79 o
   7   1 -16      136.93      141.24     15.80 o
   9   1 -16      111.32      136.75     22.36 o
  11   1 -16       82.12       84.66     14.48 o
  13   1 -16      256.25      212.58     19.70 o
  15   1 -16      206.13      181.86     20.16 o
  17   1 -16      151.75      149.83     18.12 o
  19   1 -16       96.31       93.06     16.04 o
   0   2 -16      225.93      232.29     18.47 o
   2   2 -16      506.15      475.12     24.01 o
   4   2 -16      429.61      474.74     54.25 o
   6   2 -16      349.26      360.11     27.12 o
   8   2 -16      377.14      322.61     21.70 o
  10   2 -16      695.77      716.96     29.02 o
  12   2 -16      743.71      754.10     64.51 o
  14   2 -16      349.49      372.92     24.36 o
  16   2 -16      351.55      320.27     23.83 o
  18   2 -16      299.75      288.64     23.03 o
   1   3 -16      526.89      555.68     30.43 o
   3   3 -16      339.35      356.45     21.70 o
   5   3 -16      546.83      531.77     25.26 o
   7   3 -16     1223.47     1175.93     51.32 o
   9   3 -16     1333.33     1322.15     40.64 o
  11   3 -16      682.63      723.86     30.33 o
  13   3 -16      572.75      540.20     26.96 o
  15   3 -16     1009.37     1056.86     36.81 o
  17   3 -16      692.72      706.56     31.61 o
   2   4 -16        1.80       -7.57     10.10 o
   4   4 -16       24.04        6.63     10.85 o
   6   4 -16       38.56       27.39     12.93 o
   8   4 -16        3.69        4.47     12.11 o
  10   4 -16        0.15      -11.73     10.89 o
  12   4 -16       20.51       -0.61     27.12 o
  14   4 -16       21.29       35.80     13.73 o
  16   4 -16        6.91       12.10     12.96 o
   5   5 -16      478.60      453.72     25.86 o
   7   5 -16      755.47      809.00     33.42 o
   9   5 -16      472.84      558.93     39.22 o
  11   5 -16      352.63      335.15     30.79 o
  13   5 -16      401.38      392.28     38.12 o
  -3   1 -15      195.33      190.40     22.73 o
  -1   1 -15      480.22      478.19     22.51 o
   1   1 -15      926.36      906.26     30.25 o
   3   1 -15     1141.01     1142.63     37.39 o
   5   1 -15      966.41      963.86     31.61 o
   7   1 -15     1291.31     1354.28     37.84 o
   9   1 -15     2003.09     2027.65     48.47 o
  11   1 -15     1864.46     1896.71     47.17 o
  13   1 -15     1157.51     1132.69     36.02 o
  15   1 -15      994.74      973.98     33.44 o
  17   1 -15     1149.23     1230.23     38.36 o
  19   1 -15      789.57      779.76     32.13 o
  -2   2 -15      305.41      313.45     20.08 o
   0   2 -15      259.78      280.10     18.99 o
   2   2 -15      382.87      501.20     30.43 o
   4   2 -15      858.95      882.26     30.02 o
   6   2 -15     1093.70      989.23     32.13 o
   8   2 -15      619.94      565.88     25.14 o
  10   2 -15      402.41      366.31     21.78 o
  12   2 -15      810.88      812.88     31.36 o
  14   2 -15      922.20     1021.31     34.47 o
  16   2 -15      805.86      868.36     33.44 o
  18   2 -15      395.11      428.14     25.40 o
  -1   3 -15       35.20       32.26     16.49 o
   1   3 -15      128.50      158.27     15.97 o
   3   3 -15      220.14      213.33     17.74 o
   5   3 -15      119.62       76.17     13.97 o
   7   3 -15       36.53       39.24     12.41 o
   9   3 -15      321.40      269.36     19.95 o
  11   3 -15      385.77      314.25     22.28 o
  13   3 -15      151.32      125.98     16.56 o
  15   3 -15       13.19       17.35     12.32 o
  17   3 -15       33.64       38.99     13.22 o
   0   4 -15      457.82      503.98     24.66 o
   2   4 -15      469.93      511.95     24.42 o
   4   4 -15      784.41      782.59     29.86 o
   6   4 -15     1110.33     1117.42     36.41 o
   8   4 -15     1547.84     1491.65     43.26 o
  10   4 -15     1106.32     1133.03     37.56 o
  12   4 -15      921.51     1036.25     36.29 o
  14   4 -15     1275.97     1282.19     64.88 o
  16   4 -15      579.27      607.19     29.81 o
   1   5 -15      114.65       88.82     14.44 o
   3   5 -15       68.14       53.10     12.93 o
   5   5 -15       55.91       74.20     14.48 o
   7   5 -15      169.26      185.97     19.31 o
   9   5 -15      228.43      241.01     20.99 o
  11   5 -15      193.86      218.03     20.47 o
  13   5 -15      194.14      187.14     24.56 o
  15   5 -15       71.76       64.12     15.28 o
   4   6 -15      164.63      172.74     24.19 o
   6   6 -15      367.39      415.21     25.86 o
   8   6 -15      241.84      273.54     23.55 o
  10   6 -15      117.09      136.36     17.88 o
  12   6 -15      170.16      144.38     19.43 o
  -4   0 -14      239.90      245.60     24.92 o
  -2   0 -14      285.02      258.07     25.66 o
   0   0 -14      833.75      897.37     40.32 o
   2   0 -14     2667.25     2514.69     74.04 o
   4   0 -14     1756.82     1744.88     60.12 o
   6   0 -14     1733.66     1747.08     60.12 o
   8   0 -14     4019.97     4071.15    107.04 o
  10   0 -14     3013.12     3266.90     91.64 o
  12   0 -14     1003.83      910.56     43.25 o
  14   0 -14     1363.03     1407.63     54.98 o
  16   0 -14     2536.33     2562.34     80.65 o
  18   0 -14     1714.08     1673.77     63.78 o
  -3   1 -14      312.41      294.11     18.79 o
  -1   1 -14      299.68      288.74     18.35 o
   1   1 -14       85.41      109.50     14.66 o
   3   1 -14      409.42      349.12     19.16 o
   5   1 -14     1151.74     1032.25     31.09 o
   7   1 -14      524.82      505.07     22.55 o
   9   1 -14      187.90      197.48     17.11 o
  11   1 -14       96.84       69.41     12.41 o
  13   1 -14      557.70      530.20     24.34 o
  15   1 -14      690.95      774.58     29.55 o
  17   1 -14      103.03      141.84     16.84 o
  19   1 -14      130.27      162.02     25.66 o
  -4   2 -14      106.36      107.77     16.86 o
  -2   2 -14      469.30      453.72     21.61 o
   0   2 -14     1243.77     1211.75     35.19 o
   2   2 -14      886.06      911.66     30.06 o
   4   2 -14      380.39      360.44     19.62 o
   6   2 -14      764.55      715.99     39.96 o
   8   2 -14     1378.95     1410.01     50.22 o
  10   2 -14     2244.96     2228.42     51.06 o
  12   2 -14     1517.48     1460.89     40.70 o
  14   2 -14      434.85      430.90     28.59 o
  16   2 -14      536.23      533.41     28.59 o
  18   2 -14      500.41      561.64     27.47 o
  20   2 -14      214.51      214.08     29.33 o
  -3   3 -14      529.94      537.42     23.25 o
  -1   3 -14      600.14      629.47     24.94 o
   1   3 -14      636.93      623.64     25.26 o
   3   3 -14     1243.96     1204.70     35.15 o
   5   3 -14     2160.66     2189.38     50.74 o
   7   3 -14     1348.41     1325.36     38.08 o
   9   3 -14      447.72      435.80     22.55 o
  11   3 -14     1985.50     1816.00     46.66 o
  13   3 -14     2324.12     2272.08     54.17 o
  15   3 -14     1033.20     1117.40     36.81 o
  17   3 -14      729.68      720.65     67.45 o
  19   3 -14      657.81      774.20     46.19 o
  -2   4 -14        1.27       -0.33      9.69 o
   0   4 -14        8.00        2.31      9.53 o
   2   4 -14       56.83       69.33     12.63 o
   4   4 -14       57.48       58.37     13.45 o
   6   4 -14       10.23       -8.06      9.85 o
   8   4 -14        2.93        3.23      9.69 o
  10   4 -14      244.57      247.70     20.20 o
  12   4 -14       58.93       62.08     16.86 o
  14   4 -14        3.17        7.90     11.45 o
  16   4 -14        4.31        7.38     11.14 o
  18   4 -14        3.63        5.86     17.59 o
  -1   5 -14      221.87      222.99     18.44 o
   1   5 -14      328.46      317.09     21.32 o
   3   5 -14      725.53      708.95     28.91 o
   5   5 -14      872.08      935.15     33.51 o
   7   5 -14     1152.84     1276.59    100.81 o
   9   5 -14     1096.65     1042.37     99.34 o
  11   5 -14     1010.09     1062.03     37.76 o
  13   5 -14      905.47     1041.68     36.81 o
  15   5 -14      628.39      622.74     29.29 o
   2   6 -14      256.65      312.75     31.16 o
   4   6 -14      149.08      186.14     18.99 o
   6   6 -14      471.51      420.93     45.82 o
   8   6 -14      641.86      660.51     30.30 o
  10   6 -14      504.01      554.90     31.53 o
  12   6 -14      353.57      370.70     26.17 o
  14   6 -14      223.61      211.46     21.51 o
   5   7 -14       77.06       76.17     26.76 o
   7   7 -14       52.02       93.48     32.26 o
   9   7 -14       17.61        3.27     12.70 o
  -5   1 -13      336.55      303.26     17.74 o
  -3   1 -13      811.19      840.81     35.19 o
  -1   1 -13     1264.49     1245.50     33.13 o
   1   1 -13     1469.24     1487.01     36.28 o
   3   1 -13     1685.08     1751.21     40.43 o
   5   1 -13     2352.07     2406.05     50.26 o
   7   1 -13     3917.84     3888.40     71.54 o
   9   1 -13     3304.16     3228.13    114.00 o
  11   1 -13     1554.99     1430.80     51.32 o
  13   1 -13     1554.91     1454.30     38.35 o
  15   1 -13     2144.17     2133.04     50.96 o
  17   1 -13     1879.34     1906.77     46.90 o
  19   1 -13      793.28      750.74     42.53 o
  -6   2 -13      246.73      300.59     30.79 o
  -4   2 -13      357.08      387.03     34.09 o
  -2   2 -13      671.94      699.48     24.52 o
   0   2 -13      780.22      775.69     29.69 o
   2   2 -13      945.40      867.76     28.08 o
   4   2 -13     1554.79     1471.89     37.04 o
   6   2 -13     2355.46     2343.15     50.53 o
   8   2 -13     2272.56     2111.74     47.69 o
  10   2 -13     1119.54     1123.11     33.44 o
  12   2 -13     1291.24     1340.67     37.31 o
  14   2 -13     1137.87     1120.28     51.32 o
  16   2 -13      786.18      839.81     42.16 o
  18   2 -13      859.45      939.89     47.65 o
  -5   3 -13       22.35       30.06     18.33 o
  -3   3 -13       43.15       41.33     10.56 o
  -1   3 -13      431.10      444.07     20.56 o
   1   3 -13      500.70      467.52     21.81 o
   3   3 -13      142.37      133.14     14.41 o
   5   3 -13       73.77       56.96     11.66 o
   7   3 -13      255.42      237.72     17.60 o
   9   3 -13     1213.04     1102.00     42.89 o
  11   3 -13      570.43      643.46     26.69 o
  13   3 -13      205.43      217.97     18.35 o
  15   3 -13      401.44      388.96     23.83 o
  17   3 -13       57.82       47.48     12.96 o
  19   3 -13       29.63       -1.47     17.59 o
  -4   4 -13      573.10      592.38     40.32 o
  -2   4 -13      670.09      670.22     24.63 o
   0   4 -13      731.80      855.37     32.26 o
   2   4 -13     1681.72     1726.63     43.01 o
   4   4 -13     2265.25     2184.67     50.45 o
   6   4 -13     1028.87      931.25     30.82 o
   8   4 -13      669.09      661.49     26.66 o
  10   4 -13     2216.21     2161.59     51.57 o
  12   4 -13     2616.32     2497.55     57.28 o
  14   4 -13     1818.64     1857.84     47.69 o
  16   4 -13      665.84      691.72     29.26 o
  18   4 -13      559.78      609.25     41.79 o
  -3   5 -13       95.62       88.68     16.86 o
  -1   5 -13      103.87       57.36     12.16 o
   1   5 -13      195.83      197.54     17.26 o
   3   5 -13      450.92      484.39     24.52 o
   5   5 -13      183.66      170.31     23.83 o
   7   5 -13      212.32      216.54     18.92 o
   9   5 -13      847.05      815.78     31.29 o
  11   5 -13      486.18      517.28     26.44 o
  13   5 -13      366.60      385.16     24.92 o
  15   5 -13      233.06      233.20     20.95 o
  17   5 -13       52.30       57.92     21.26 o
   0   6 -13       30.78       29.21     11.66 o
   2   6 -13      373.68      442.73     24.56 o
   4   6 -13      930.37     1047.04     35.59 o
   6   6 -13      685.32      695.47     76.61 o
   8   6 -13      315.98      321.96     45.09 o
  10   6 -13      661.64      632.37     51.69 o
  12   6 -13      544.27      511.62     34.82 o
  14   6 -13      278.97      237.40     21.76 o
   3   7 -13      283.64      269.17     22.13 o
   5   7 -13      392.33      440.52     32.26 o
   7   7 -13      775.44      748.67     29.35 o
   9   7 -13      643.17      750.39     40.69 o
  11   7 -13      359.07      373.31     26.44 o
  -6   0 -12      327.71      304.25     24.19 o
  -4   0 -12     1214.28     1213.36     44.72 o
  -2   0 -12     2845.59     2787.42     75.51 o
   0   0 -12     3358.33     3430.39     88.71 o
   2   0 -12     1057.01     1086.52     41.06 o
   4   0 -12     3485.77     3404.73     87.98 o
   6   0 -12     9050.62     9004.50    193.55 o
   8   0 -12     6284.80     6396.69    145.90 o
  10   0 -12     2711.12     2656.91     74.78 o
  12   0 -12     1268.77     1168.63     46.19 o
  14   0 -12     2898.80     2807.22     79.92 o
  16   0 -12     2916.27     2822.61     82.84 o
  18   0 -12     1334.56     1425.97     54.98 o
  -7   1 -12      188.22      192.08     22.73 o
  -5   1 -12      531.11      501.37     23.47 o
  -3   1 -12      182.55      196.74     14.92 o
  -1   1 -12       59.50       53.92     10.62 o
   1   1 -12      410.72      389.07     18.12 o
   3   1 -12     1276.77     1186.63     31.09 o
   5   1 -12      654.78      609.34     25.29 o
   7   1 -12      931.57      795.03     26.69 o
   9   1 -12     2705.40     2633.83     53.39 o
  11   1 -12     1079.24     1133.07     31.88 o
  13   1 -12      183.55      171.48     15.28 o
  15   1 -12      161.84      226.92     26.02 o
  17   1 -12      774.63      838.50     29.54 o
  19   1 -12      415.86      444.29     33.72 o
  -6   2 -12      137.72      133.43     22.00 o
  -4   2 -12      379.22      415.84     19.19 o
  -2   2 -12      986.24     1067.43     82.47 o
   0   2 -12     1291.00     1272.34     64.88 o
   2   2 -12     1284.44     1223.68     31.81 o
   4   2 -12     1684.60     1715.59     39.88 o
   6   2 -12     3489.50     3528.98     65.83 o
   8   2 -12     1997.60     1966.95     43.53 o
  10   2 -12      735.20      718.92     25.38 o
  12   2 -12     2719.05     2571.21     54.17 o
  14   2 -12     2415.07     2475.75     58.65 o
  16   2 -12      936.25      936.14     31.34 o
  18   2 -12      407.19      414.23     33.00 o
  -5   3 -12      730.30      772.06     24.94 o
  -3   3 -12      450.96      450.68     19.89 o
  -1   3 -12     1328.60     1324.57     33.60 o
   1   3 -12     3138.48     3230.30     61.98 o
   3   3 -12     3330.81     3378.03     79.18 o
   5   3 -12     1915.50     1827.35     42.48 o
   7   3 -12      960.24      883.35     35.92 o
   9   3 -12     2174.11     2284.85     49.77 o
  11   3 -12     4818.63     4795.83     85.28 o
  13   3 -12     2780.69     2879.26     60.38 o
  15   3 -12     1208.15     1171.65     35.20 o
  17   3 -12     1094.93     1123.91     51.32 o
  19   3 -12      908.39     1000.01     50.59 o
  -6   4 -12        0.26        0.00     15.39 o
  -4   4 -12        4.60        4.32      8.80 o
  -2   4 -12       32.93       21.65      9.49 o
   0   4 -12       45.92       20.33      9.50 o
   2   4 -12       21.92       10.13     10.10 o
   4   4 -12       80.34      105.32     13.68 o
   6   4 -12      369.40      346.22     19.39 o
   8   4 -12       52.07       30.06     10.37 o
  10   4 -12       44.78       69.69     22.00 o
  12   4 -12       81.59       53.91     12.44 o
  14   4 -12       24.48       11.05     11.14 o
  16   4 -12        4.44      -19.79     13.20 o
  18   4 -12        1.99       43.25     19.80 o
  -3   5 -12      421.96      422.35     20.34 o
  -1   5 -12      662.25      684.95     28.96 o
   1   5 -12     1233.26     1175.60     57.55 o
   3   5 -12     1374.81     1443.83     39.83 o
   5   5 -12     1090.81     1119.50     34.16 o
   7   5 -12     1861.77     1741.66     44.82 o
   9   5 -12     1631.37     1693.85     44.30 o
  11   5 -12     1618.88     1564.40     43.51 o
  13   5 -12     1231.94     1144.06     37.04 o
  15   5 -12      401.14      388.57     33.00 o
  17   5 -12      673.90      673.76     44.72 o
  -2   6 -12      360.52      427.43     47.29 o
   0   6 -12      372.86      447.70     42.16 o
   2   6 -12      637.55      580.82     44.35 o
   4   6 -12      672.16      716.45     28.81 o
   6   6 -12      686.14      763.66     48.75 o
   8   6 -12      845.08      793.90     43.62 o
  10   6 -12      708.05      629.43     27.74 o
  12   6 -12      752.06      752.70     31.09 o
  14   6 -12      659.44      767.60     46.19 o
  16   6 -12      520.77      585.78     42.53 o
   1   7 -12       18.61        8.22     11.14 o
   3   7 -12      139.54      133.43     39.22 o
   5   7 -12      243.58      306.99     20.06 o
   7   7 -12       73.59       79.49     17.35 o
   9   7 -12       87.99       61.97     11.96 o
  11   7 -12       48.67       34.73     13.03 o
  13   7 -12       80.62       61.59     22.00 o
   4   8 -12      405.43      402.30     26.51 o
   6   8 -12      600.78      579.07     25.50 o
   8   8 -12      665.81      688.03     32.38 o
  -9   1 -11      345.14      285.92     24.92 o
  -7   1 -11      360.52      392.10     17.42 o
  -5   1 -11      992.39      916.21     26.38 o
  -3   1 -11     2263.90     2295.82     45.48 o
  -1   1 -11     3420.25     3428.34     60.88 o
   1   1 -11     1832.12     1877.81     39.12 o
   3   1 -11     3085.58     3128.30     56.48 o
   5   1 -11     7097.65     7026.48    108.60 o
   7   1 -11     8273.74     8242.60    201.25 o
   9   1 -11     4278.23     4111.50     72.05 o
  11   1 -11     1991.26     2043.91     49.86 o
  13   1 -11     3516.53     3448.97     63.76 o
  15   1 -11     2875.07     2845.67     57.02 o
  17   1 -11     1309.53     1394.15     56.82 o
  -8   2 -11      246.73      263.94     27.12 o
  -6   2 -11      569.25      528.55     48.75 o
  -4   2 -11     1249.59     1185.35     29.93 o
  -2   2 -11     1379.08     1320.21     42.89 o
   0   2 -11      866.83      821.02     24.62 o
   2   2 -11     1971.05     1829.19     39.83 o
   4   2 -11     2773.82     2825.80     53.88 o
   6   2 -11     2239.35     2276.30     46.90 o
   8   2 -11     4444.94     4415.78     76.72 o
  10   2 -11     3875.35     3864.58    140.39 o
  12   2 -11     1947.58     1953.10     56.82 o
  14   2 -11     1192.51     1197.89     33.44 o
  16   2 -11     1165.40     1249.34     35.48 o
  18   2 -11     1177.41     1068.19     48.39 o
  -7   3 -11        3.35        5.86     16.13 o
  -5   3 -11      124.82      102.83     10.98 o
  -3   3 -11      448.17      401.30     17.96 o
  -1   3 -11      187.26      204.64     14.79 o
   1   3 -11      293.56      308.58     41.79 o
   3   3 -11     1504.69     1340.58     33.81 o
   5   3 -11     1413.29     1297.96     33.64 o
   7   3 -11      421.38      383.16     33.36 o
   9   3 -11      142.23      163.06     14.48 o
  11   3 -11     1265.86     1205.34     33.44 o
  13   3 -11      969.13      972.97     30.33 o
  15   3 -11      642.05      709.43     27.18 o
  17   3 -11      105.87      104.84     21.26 o
  19   3 -11       18.00       -0.73     14.66 o
  -6   4 -11      893.59      818.93     43.98 o
  -4   4 -11      613.79      622.71     21.56 o
  -2   4 -11      836.69      919.77     27.46 o
   0   4 -11     3061.83     2878.78     67.82 o
   2   4 -11     4506.78     4599.56     80.47 o
   4   4 -11     3116.95     3140.74    120.96 o
   6   4 -11      946.97      870.40     28.16 o
   8   4 -11     2228.79     2042.38     46.38 o
  10   4 -11     4934.71     4797.77     85.54 o
  12   4 -11     2336.43     2371.14     40.28 o
  14   4 -11     1721.35     1768.51     47.65 o
  16   4 -11     1759.17     1851.19     67.45 o
  18   4 -11      955.09      901.03     47.65 o
  -5   5 -11       15.52       20.53     16.13 o
  -3   5 -11       56.10       45.76     10.17 o
  -1   5 -11      447.60      481.96     26.76 o
   1   5 -11      599.58      727.20     26.92 o
   3   5 -11      713.10      649.44     25.86 o
   5   5 -11      766.90      756.07     27.18 o
   7   5 -11      489.59      479.71     29.69 o
   9   5 -11      327.67      303.08     20.99 o
  11   5 -11      319.61      267.41     15.18 o
  13   5 -11      591.42      597.74     26.66 o
  15   5 -11      421.61      465.55     35.92 o
  17   5 -11      184.82      180.35     27.86 o
  -4   6 -11       29.77       31.95     10.71 o
  -2   6 -11      162.22      154.37     15.30 o
   0   6 -11      818.32      844.26     29.74 o
   2   6 -11      857.72      826.55     30.06 o
   4   6 -11      359.26      390.81     22.74 o
   6   6 -11     1054.96     1110.82     35.44 o
   8   6 -11     1744.97     1750.80     37.80 o
  10   6 -11     1023.69      959.20     27.36 o
  12   6 -11      338.82      301.11     22.29 o
  14   6 -11      147.71      105.57     23.47 o
  16   6 -11      372.80      379.76     37.39 o
  -1   7 -11      590.48      623.32     29.33 o
   1   7 -11      300.63      291.58     21.61 o
   3   7 -11      635.68      663.10     29.12 o
   5   7 -11     1293.61     1242.52     33.35 o
   7   7 -11      861.61      913.23     28.16 o
   9   7 -11      734.66      785.80     28.83 o
  11   7 -11      887.77      923.30     35.55 o
  13   7 -11      828.85      909.83     51.32 o
   2   8 -11       12.88      -13.06     12.47 o
   4   8 -11       28.87       20.00     20.61 o
   6   8 -11       29.43       28.92     11.49 o
   8   8 -11       37.97       49.99     11.85 o
  10   8 -11       28.98       39.96     14.00 o
  -8   0 -10      596.70      546.19     27.12 o
  -6   0 -10     2822.15     2709.71     71.85 o
  -4   0 -10     6674.43     6686.29    145.16 o
  -2   0 -10     3024.59     2971.44     74.78 o
   0   0 -10     3084.41     3223.34     55.99 o
   2   0 -10     9573.14     9643.06    201.61 o
   4   0 -10     9921.77    10035.29    202.35 o
   6   0 -10     6752.47     6812.39    145.90 o
   8   0 -10     5565.62     5467.07    125.37 o
  10   0 -10    12268.03    12025.78    245.60 o
  12   0 -10    10790.72    10003.76    213.35 o
  14   0 -10     2582.13     2647.38     74.04 o
  16   0 -10      788.15      752.21     37.39 o
  -9   1 -10       89.68      133.43     18.33 o
  -7   1 -10      135.95      164.38     12.51 o
  -5   1 -10      136.23      142.99     12.51 o
  -3   1 -10      532.39      568.23     22.73 o
  -1   1 -10      785.20      754.31     29.05 o
   1   1 -10      813.44      765.59     17.89 o
   3   1 -10      509.32      450.89     17.60 o
   5   1 -10     1132.63     1042.83     27.21 o
   7   1 -10     2296.86     2425.93     51.32 o
   9   1 -10     2358.98     2384.24     47.43 o
  11   1 -10     1267.14     1295.74     42.16 o
  13   1 -10      269.85      265.16     19.99 o
  15   1 -10      279.61      253.81     17.11 o
  17   1 -10      329.54      324.41     19.44 o
 -10   2 -10      116.18      178.15     22.73 o
  -8   2 -10      146.97      171.55     22.73 o
  -6   2 -10      575.53      573.86     31.90 o
  -4   2 -10      501.73      476.10     17.96 o
  -2   2 -10      972.83      911.83     26.39 o
   0   2 -10     1700.84     1716.54     40.32 o
   2   2 -10     2840.94     3016.67     57.32 o
   4   2 -10     4788.08     4769.93     78.53 o
   6   2 -10     3702.39     3582.34     63.50 o
   8   2 -10     1031.61     1006.46     35.19 o
  10   2 -10      763.13      786.87     45.82 o
  12   2 -10     2711.17     2696.96     44.14 o
  14   2 -10     3229.27     3145.73     63.11 o
  16   2 -10     1338.76     1209.89     45.45 o
  18   2 -10      593.97      732.41     38.86 o
  -9   3 -10      756.26      826.99     43.25 o
  -7   3 -10     1025.91     1016.14     46.19 o
  -5   3 -10      795.52      749.99     22.25 o
  -3   3 -10     1788.32     1749.05     37.69 o
  -1   3 -10     4004.33     3917.31     67.53 o
   1   3 -10     5591.75     5359.81    100.86 o
   3   3 -10     2956.57     2988.03     56.39 o
   5   3 -10     4686.39     4992.92     82.92 o
   7   3 -10    10546.19    10246.82    153.71 o
   9   3 -10     5249.88     5528.24     90.98 o
  11   3 -10     2581.93     2606.50     60.49 o
  13   3 -10     2817.06     2832.57     92.37 o
  15   3 -10     2682.74     2827.96     98.24 o
  17   3 -10     1788.87     1850.46     65.25 o
  -8   4 -10        1.61       21.26     17.59 o
  -6   4 -10       19.03       13.20     15.39 o
  -4   4 -10       93.46       91.57     14.66 o
  -2   4 -10       62.48       62.93     10.17 o
   0   4 -10      362.08      370.24     18.99 o
   2   4 -10      242.18      250.00     16.37 o
   4   4 -10      587.41      593.45     21.99 o
   6   4 -10      192.53      194.60     15.23 o
   8   4 -10      186.96      247.77     28.96 o
  10   4 -10      120.88      102.36     12.63 o
  12   4 -10        7.37       12.42      7.61 o
  14   4 -10       35.08       16.33     10.33 o
  16   4 -10      129.22      142.96     24.19 o
  18   4 -10       26.41       54.25     19.80 o
  -7   5 -10      387.51      409.82     35.19 o
  -5   5 -10      524.86      527.36     24.19 o
  -3   5 -10      742.82      711.44     24.09 o
  -1   5 -10     1482.17     1547.80     38.71 o
   1   5 -10     2196.60     2342.69     50.31 o
   3   5 -10     2460.56     2270.23     49.70 o
   5   5 -10     1337.66     1280.81     60.49 o
   7   5 -10     1591.48     1719.02     41.99 o
   9   5 -10     2772.02     2609.77     45.14 o
  11   5 -10     1606.58     1557.80     46.17 o
  13   5 -10     1226.85     1181.63     35.96 o
  15   5 -10     1226.02     1219.95     54.98 o
  17   5 -10     1145.76     1256.61     56.45 o
  -6   6 -10      257.02      247.07     31.53 o
  -4   6 -10      450.54      446.81     20.88 o
  -2   6 -10      668.00      650.14     25.71 o
   0   6 -10      772.31      739.67     41.06 o
   2   6 -10     1341.39     1290.00     37.00 o
   4   6 -10     1461.06     1437.77     39.54 o
   6   6 -10     1668.10     1553.05     34.86 o
   8   6 -10     1251.08     1264.10     30.75 o
  10   6 -10      798.26      865.63     41.77 o
  12   6 -10     1528.86     1460.01     41.44 o
  14   6 -10      754.82      658.36     42.53 o
  16   6 -10      295.81      368.04     37.39 o
  -3   7 -10       27.91       17.45     12.47 o
  -1   7 -10      286.69      276.17     49.86 o
   1   7 -10      240.65      253.76     25.66 o
   3   7 -10      115.18      122.27     13.90 o
   5   7 -10       35.39       40.98     10.99 o
   7   7 -10      343.75      331.20     18.61 o
   9   7 -10      398.81      383.27     26.13 o
  11   7 -10       97.78      103.10     16.49 o
  13   7 -10       19.09       11.00     19.06 o
  15   7 -10       35.68       65.25     22.73 o
   0   8 -10      421.66      357.67     23.08 o
   2   8 -10      285.40      247.33     18.28 o
   4   8 -10      879.17      929.76     30.02 o
   6   8 -10     1117.87     1263.47     55.58 o
   8   8 -10      842.75      841.04     27.77 o
  10   8 -10      639.91      650.20     30.57 o
  12   8 -10      619.62      694.29     46.19 o
  -9   1  -9      345.11      370.23     24.92 o
  -7   1  -9     1176.50     1167.31     27.76 o
  -5   1  -9     3524.79     3586.78     60.49 o
  -3   1  -9     5815.79     5803.86     62.70 o
  -1   1  -9     3368.85     3364.96     43.18 o
   1   1  -9     4967.56     5053.93     63.48 o
   3   1  -9    15148.32    15372.40    214.11 o
   5   1  -9    11029.64    10930.15    157.08 o
   7   1  -9     3174.78     3072.34     54.43 o
   9   1  -9     7766.04     7626.81    114.31 o
  11   1  -9     9861.66     9966.92    146.45 o
  13   1  -9     4329.27     4412.85     60.07 o
  15   1  -9     1681.24     1781.97     39.91 o
  17   1  -9     1720.21     1759.55     59.39 o
 -10   2  -9      399.06      351.91     27.86 o
  -8   2  -9      935.48      870.24     39.59 o
  -6   2  -9      861.03      899.03     23.41 o
  -4   2  -9      955.40      883.38     23.08 o
  -2   2  -9     3187.01     2943.59     41.60 o
   0   2  -9     4878.23     4802.97     81.43 o
   2   2  -9     2030.56     2013.52     42.93 o
   4   2  -9      665.39      711.30     21.24 o
   6   2  -9     3708.45     3863.81     65.83 o
   8   2  -9    10670.50    10684.73    156.04 o
  10   2  -9     4137.82     4378.24     73.09 o
  12   2  -9     1224.75     1337.22     27.22 o
  14   2  -9     2754.53     2635.74     42.73 o
  16   2  -9     1718.77     1622.91     45.45 o
  18   2  -9      644.84      705.29     38.86 o
  -9   3  -9      125.37      115.10     22.00 o
  -7   3  -9      413.30      447.21     30.79 o
  -5   3  -9      323.83      251.40     13.66 o
  -3   3  -9       29.80       38.14      7.99 o
  -1   3  -9       52.91       67.21      7.34 o
   1   3  -9     1816.23     1724.60     29.37 o
   3   3  -9     1188.65     1158.18     29.50 o
   5   3  -9      600.29      558.65     20.43 o
   7   3  -9      137.76      164.60     13.48 o
   9   3  -9      346.87      323.69     16.84 o
  11   3  -9      683.00      686.76     15.36 o
  13   3  -9      679.07      625.36     20.22 o
  15   3  -9      427.85      353.47     19.31 o
  17   3  -9      215.44      207.48     25.66 o
  -8   4  -9     1030.57     1134.91     51.32 o
  -6   4  -9      640.54      566.97     18.09 o
  -4   4  -9     1756.17     1653.62     35.88 o
  -2   4  -9     3672.99     3526.51     88.35 o
   0   4  -9     5222.45     5326.34     88.88 o
   2   4  -9     3550.04     3676.25     65.45 o
   4   4  -9     7004.72     6564.36    105.45 o
   6   4  -9    11139.54    10994.37    163.82 o
   8   4  -9     6503.17     6594.17    106.28 o
  10   4  -9     2861.45     2734.67     43.06 o
  12   4  -9     2225.97     2081.77     52.42 o
  14   4  -9     3219.57     3243.94     63.14 o
  16   4  -9     2567.82     2532.28     79.92 o
  18   4  -9      755.96      775.67     44.72 o
  -7   5  -9       58.51       65.98     19.80 o
  -5   5  -9      277.00      222.55     16.13 o
  -3   5  -9      342.99      369.91     18.13 o
  -1   5  -9      301.62      246.65     17.08 o
   1   5  -9      404.82      452.77     20.56 o
   3   5  -9     1394.88     1501.08     37.45 o
   5   5  -9     1112.33     1084.97     31.58 o
   7   5  -9       48.18       50.30     10.62 o
   9   5  -9      128.66      117.05     10.76 o
  11   5  -9      409.87      438.87     16.36 o
  13   5  -9      627.37      658.97     30.06 o
  15   5  -9      534.67      587.98     39.59 o
  17   5  -9      283.51      303.52     33.00 o
  -6   6  -9       50.35       59.39     19.80 o
  -4   6  -9      595.56      657.12     56.82 o
  -2   6  -9     1369.64     1399.46     36.98 o
   0   6  -9      605.36      610.37     27.49 o
   2   6  -9      438.68      413.23     21.70 o
   4   6  -9      744.20      759.97     27.42 o
   6   6  -9      694.96      635.70     21.56 o
   8   6  -9      563.36      534.16     19.89 o
  10   6  -9      978.02      915.16     25.08 o
  12   6  -9      584.94      615.26     26.60 o
  14   6  -9      442.42      436.23     35.92 o
  16   6  -9      582.29      570.39     41.06 o
  -5   7  -9      765.12      848.34     46.19 o
  -3   7  -9      433.39      470.57     23.08 o
  -1   7  -9      617.49      585.32     36.29 o
   1   7  -9     2053.43     1974.78     41.97 o
   3   7  -9     1656.98     1526.47     35.93 o
   5   7  -9     1276.59     1311.39     32.60 o
   7   7  -9     1640.18     1638.22     36.93 o
   9   7  -9     2220.95     2237.50     44.00 o
  11   7  -9     1953.98     2007.74     51.02 o
  13   7  -9      665.23      701.62     44.72 o
  15   7  -9      459.35      421.56     38.12 o
  -2   8  -9       20.86       33.06     12.32 o
   0   8  -9       24.65       16.60     11.07 o
   2   8  -9        4.65        1.02     11.51 o
   4   8  -9       30.55       18.54     10.76 o
   6   8  -9        8.17       -4.52      9.12 o
   8   8  -9        3.06       17.55     21.76 o
  10   8  -9       36.95        2.94     17.59 o
  12   8  -9        7.49       38.86     19.80 o
   3   9  -9      413.34      453.86     27.21 o
   5   9  -9      355.03      372.21     22.41 o
   7   9  -9      345.04      399.59     28.52 o
 -10   0  -8      857.29      776.40     29.33 o
  -8   0  -8     2210.20     2406.18     61.59 o
  -6   0  -8     4871.91     4895.21    108.51 o
  -4   0  -8     3790.74     3806.14     61.18 o
  -2   0  -8     5840.44     6265.42    103.32 o
   0   0  -8    20396.33    21412.50    234.50 o
   2   0  -8    17807.22    17813.37    243.14 o
   4   0  -8     7156.96     6542.59    137.10 o
   6   0  -8    14546.85    14055.87    277.86 o
   8   0  -8    17585.33    18139.48    354.84 o
  10   0  -8    13015.05    13594.72    270.53 o
  12   0  -8     8245.80     8341.35    121.46 o
  14   0  -8     4626.42     4727.32    109.24 o
  16   0  -8     2748.80     2980.97     78.45 o
 -11   1  -8       41.97       54.25     13.93 o
  -9   1  -8       58.16       48.27     14.66 o
  -7   1  -8      150.24      169.16     11.45 o
  -5   1  -8     1224.88     1146.02     26.19 o
  -3   1  -8     1559.51     1553.67     28.78 o
  -1   1  -8      438.98      413.98     10.37 o
   1   1  -8     1320.55     1303.94     19.48 o
   3   1  -8      282.87      226.78     17.85 o
   5   1  -8      551.71      569.34     20.53 o
   7   1  -8     1074.10     1051.73     25.65 o
   9   1  -8     1134.37     1246.26     29.29 o
  11   1  -8     1665.31     1612.26     54.59 o
  13   1  -8     2028.00     2007.78     41.47 o
  15   1  -8      385.43      361.02     32.26 o
  17   1  -8       77.43       42.53     14.66 o
 -12   2  -8      126.29      126.10     20.53 o
 -10   2  -8      183.80      203.82     22.73 o
  -8   2  -8     1105.62     1063.06     42.53 o
  -6   2  -8     1465.33     1356.73     28.69 o
  -4   2  -8     1343.61     1346.72     30.80 o
  -2   2  -8     1403.00     1420.30     23.45 o
   0   2  -8     2056.76     2016.12     30.22 o
   2   2  -8     7160.49     7008.37     84.77 o
   4   2  -8     3908.21     4265.63     68.68 o
   6   2  -8     1487.88     1588.27     33.44 o
   8   2  -8     3721.10     3508.25     60.13 o
  10   2  -8     4480.60     4399.33     60.62 o
  12   2  -8     2640.14     2483.44     39.62 o
  14   2  -8      818.75      841.16     25.34 o
  16   2  -8     1222.77     1296.20     48.39 o
 -11   3  -8      817.15      847.52     41.79 o
  -9   3  -8     1160.88     1178.16     48.39 o
  -7   3  -8     1538.39     1538.14     54.25 o
  -5   3  -8     2340.33     2234.85     62.68 o
  -3   3  -8     3529.56     3345.63     52.43 o
  -1   3  -8     4790.07     4700.76     60.78 o
   1   3  -8     6736.91     6636.30     95.24 o
   3   3  -8    11293.46    11721.02    168.71 o
   5   3  -8    14584.96    14756.02    209.69 o
   7   3  -8     7572.60     7797.76    117.94 o
   9   3  -8     5265.54     5164.35     97.31 o
  11   3  -8     5294.79     4992.41     57.53 o
  13   3  -8     4251.01     4341.54     61.98 o
  15   3  -8     2788.97     2788.69     54.60 o
  17   3  -8     1453.29     1544.00     57.18 o
 -10   4  -8       19.21       11.73     15.39 o
  -8   4  -8       38.31       46.92     16.86 o
  -6   4  -8      146.11      131.86     13.57 o
  -4   4  -8       25.51       28.10      8.10 o
  -2   4  -8      125.00      165.68     12.47 o
   0   4  -8      373.69      287.50     12.08 o
   2   4  -8       44.69       78.88     21.26 o
   4   4  -8      126.08      128.61     13.93 o
   6   4  -8       20.22        8.69      8.54 o
   8   4  -8       57.30      130.46     10.00 o
  10   4  -8       76.23       80.01      9.35 o
  12   4  -8       21.85       49.90      9.81 o
  14   4  -8        7.05       24.17     10.33 o
  16   4  -8       77.37       85.78     19.80 o
  -9   5  -8      389.28      411.29     35.19 o
  -7   5  -8      361.52      309.39     31.53 o
  -5   5  -8      881.21      878.40     24.81 o
  -3   5  -8     2837.79     2950.35     56.32 o
  -1   5  -8     4418.72     4343.04     83.94 o
   1   5  -8     2051.24     1938.48     42.80 o
   3   5  -8     1382.76     1471.58     36.19 o
   5   5  -8     5277.23     5175.93    140.39 o
   7   5  -8     7592.83     7009.28     92.68 o
   9   5  -8     1834.16     1853.76     34.24 o
  11   5  -8      841.53      882.48     28.74 o
  13   5  -8     3485.33     3216.00     90.91 o
  15   5  -8     2137.44     2279.35     75.51 o
  17   5  -8      480.02      583.58     38.12 o
  -8   6  -8      298.11      326.25     34.45 o
  -6   6  -8      696.84      655.14     22.51 o
  -4   6  -8     1051.73     1037.54     60.12 o
  -2   6  -8     1202.85     1163.08     32.94 o
   0   6  -8      945.87     1021.70     30.78 o
   2   6  -8     1762.79     1714.93     42.36 o
   4   6  -8     2339.41     2240.41     46.16 o
   6   6  -8     1729.53     1728.32     35.24 o
   8   6  -8     1852.53     1942.90     37.67 o
  10   6  -8     1387.84     1384.06     38.60 o
  12   6  -8      811.71      896.47     31.29 o
  14   6  -8      697.35      672.29     42.53 o
  16   6  -8      565.17      580.66     41.06 o
  -7   7  -8        1.39       31.53     18.33 o
  -5   7  -8       98.03       84.57     13.01 o
  -3   7  -8      313.12      354.07     18.74 o
  -1   7  -8      331.15      370.83     19.70 o
   1   7  -8       46.67        4.80      9.28 o
   3   7  -8      151.59      135.16     18.38 o
   5   7  -8      387.11      457.43     19.75 o
   7   7  -8      200.50      233.67     16.32 o
   9   7  -8      166.70      217.94     16.07 o
  11   7  -8       99.35      112.90     24.19 o
  13   7  -8       84.05      160.56     27.12 o
  15   7  -8      116.87      153.23     27.12 o
  -4   8  -8      541.35      545.75     25.71 o
  -2   8  -8      355.60      361.45     22.90 o
   0   8  -8     1098.54     1029.60     30.24 o
   2   8  -8     1836.58     1782.46     40.53 o
   4   8  -8     1292.18     1299.73     33.54 o
   6   8  -8      557.89      647.34     23.83 o
   8   8  -8     1121.71     1182.99     32.28 o
  10   8  -8     1528.31     1599.72     67.45 o
  12   8  -8      838.78      886.38     49.12 o
  -1   9  -8      227.86      269.81     23.10 o
   1   9  -8      114.63      101.85     16.17 o
   3   9  -8       79.11       48.72     12.26 o
   5   9  -8      116.28      164.95     16.29 o
   7   9  -8      188.51      179.42     19.70 o
   9   9  -8      172.39      183.29     28.59 o
 -11   1  -7      529.53      505.87     26.39 o
  -9   1  -7     1893.42     1849.91     33.79 o
  -7   1  -7     4787.68     4523.87     70.75 o
  -5   1  -7     3695.53     3732.99     41.75 o
  -3   1  -7     4022.14     4054.08     44.07 o
  -1   1  -7    15041.45    14785.38    142.85 o
   1   1  -7    20422.07    20150.53    234.81 o
   3   1  -7     8014.01     7957.83     92.13 o
   5   1  -7     2645.03     2672.60     46.39 o
   7   1  -7    11658.21    11455.16    169.35 o
   9   1  -7    19783.13    19514.40    268.28 o
  11   1  -7     8406.25     8584.29    103.84 o
  13   1  -7     2656.99     2847.86     51.84 o
  15   1  -7     4529.98     4588.14     75.39 o
 -12   2  -7      651.86      631.97     33.00 o
 -10   2  -7      830.97      852.65     36.66 o
  -8   2  -7      367.17      350.45     25.66 o
  -6   2  -7     1486.83     1450.53     26.70 o
  -4   2  -7     4992.41     5301.88     56.86 o
  -2   2  -7     9948.10     9842.19     98.14 o
   0   2  -7     1288.64     1221.14     20.91 o
   2   2  -7     2914.82     3089.10     42.30 o
   4   2  -7    23891.59    24121.53    326.08 o
   6   2  -7    12686.73    12653.98    180.15 o
   8   2  -7      586.43      527.44     17.88 o
  10   2  -7     2716.13     2572.05     39.75 o
  12   2  -7     4966.97     4988.51     80.31 o
  14   2  -7     1924.25     1993.55     77.71 o
  16   2  -7     1084.38     1115.85     44.72 o
 -11   3  -7      107.31      126.84     21.26 o
  -9   3  -7      763.60      755.14     36.66 o
  -7   3  -7      196.14      230.94     24.19 o
  -5   3  -7      121.01      102.02      6.25 o
  -3   3  -7      752.90      663.46     14.42 o
  -1   3  -7      425.59      397.17     11.78 o
   1   3  -7      980.89     1074.07     20.48 o
   3   3  -7     1369.63     1410.66     24.92 o
   5   3  -7     2195.43     2088.22     40.70 o
   7   3  -7     2436.00     2602.77     48.20 o
   9   3  -7      631.92      681.32     14.38 o
  11   3  -7      416.75      359.61     14.41 o
  13   3  -7      108.21      105.38     13.57 o
  15   3  -7      146.59      128.30     19.80 o
  17   3  -7      424.71      384.17     30.79 o
 -12   4  -7      634.84      714.09     42.53 o
 -10   4  -7      875.52      879.04     43.25 o
  -8   4  -7      731.33      774.20     39.59 o
  -6   4  -7     2414.82     2309.50     42.30 o
  -4   4  -7     5017.91     4731.84    105.94 o
  -2   4  -7     3800.86     3927.88     52.73 o
   0   4  -7     4428.52     4537.90     59.82 o
   2   4  -7     8643.20     8906.38    107.05 o
   4   4  -7    12609.63    12585.33    223.61 o
   6   4  -7    10720.70    10340.22    153.19 o
   8   4  -7     6465.51     6202.56     80.14 o
  10   4  -7     4870.90     4651.39     78.51 o
  12   4  -7     5099.04     5167.42     85.98 o
  14   4  -7     3959.28     4088.75    105.57 o
  16   4  -7     1680.63     1656.91     60.12 o
 -11   5  -7       77.17       98.98     22.73 o
  -9   5  -7      290.80      285.92     30.79 o
  -7   5  -7      617.34      594.86     18.69 o
  -5   5  -7      740.87      677.95     43.25 o
  -3   5  -7      459.97      431.14     18.82 o
  -1   5  -7      877.40      793.03     25.00 o
   1   5  -7     1704.48     1685.34     38.41 o
   3   5  -7      131.82      107.50     12.18 o
   5   5  -7      250.81      214.36     14.41 o
   7   5  -7     1721.19     1701.53     32.17 o
   9   5  -7     1254.83     1231.70     36.12 o
  11   5  -7      273.34      298.74     51.32 o
  13   5  -7      292.08      357.78     32.26 o
  15   5  -7      583.46      613.64     39.59 o
  17   5  -7      225.39      230.21     28.59 o
  -8   6  -7      344.33      312.32     33.72 o
  -6   6  -7      779.08      816.57     25.76 o
  -4   6  -7     1394.40     1389.89     35.39 o
  -2   6  -7      998.59     1006.33     79.55 o
   0   6  -7      920.95      976.09     29.86 o
   2   6  -7     1567.85     1325.36     30.33 o
   4   6  -7      638.24      575.59     30.26 o
   6   6  -7      691.67      645.24     31.78 o
   8   6  -7      835.33      980.49     24.81 o
  10   6  -7     1308.47     1297.25     36.28 o
  12   6  -7     1363.99     1425.24     55.72 o
  14   6  -7      583.07      584.32     39.59 o
  16   6  -7      201.11      176.69     27.86 o
  -7   7  -7      399.08      415.70     35.92 o
  -5   7  -7      374.98      429.99     20.31 o
  -3   7  -7     1195.49     1186.45     30.63 o
  -1   7  -7     2191.93     2082.36     42.06 o
   1   7  -7     2141.67     2148.05     42.60 o
   3   7  -7     2613.16     2595.44     47.95 o
   5   7  -7     3034.88     2718.87     48.88 o
   7   7  -7     1983.24     1958.45     39.78 o
   9   7  -7     1908.63     2009.30     68.55 o
  11   7  -7     1809.40     1750.75     67.45 o
  13   7  -7      757.90      721.42     43.25 o
  15   7  -7      596.21      573.32     42.53 o
  -6   8  -7       45.97       44.11     17.96 o
  -4   8  -7       53.51       81.13     13.55 o
  -2   8  -7        0.33        1.52      9.31 o
   0   8  -7       24.95       20.18     11.00 o
   2   8  -7       17.48        3.83     11.20 o
   4   8  -7        8.05       -0.73     10.71 o
   6   8  -7       14.26       46.26     11.48 o
   8   8  -7       50.59       41.63     13.89 o
  10   8  -7       68.43       67.45     22.73 o
  12   8  -7       51.76       37.39     19.80 o
  -1   9  -7      363.62      364.37     38.86 o
   1   9  -7      649.76      651.24     30.47 o
   3   9  -7      597.14      677.35     26.21 o
   5   9  -7      440.55      515.05     23.73 o
   7   9  -7      675.18      610.71     43.25 o
   9   9  -7      515.43      524.19     41.79 o
 -12   0  -6      831.66      899.57     30.06 o
 -10   0  -6     1486.25     1613.65     43.25 o
  -8   0  -6     2742.15     2655.46     62.32 o
  -6   0  -6     4679.59     4464.51     67.91 o
  -4   0  -6     7405.02     7754.49    112.53 o
  -2   0  -6     8298.26     8435.93    116.38 o
   0   0  -6    19132.77    19520.84    251.40 o
   2   0  -6    33157.93    32408.92    518.33 o
   4   0  -6     6944.08     6892.37    100.06 o
   6   0  -6     9600.42     9687.78    195.02 o
   8   0  -6    26406.49    27132.24    512.47 o
  10   0  -6     9027.63     9205.38    188.41 o
  12   0  -6     5365.46     5655.48    123.90 o
  14   0  -6     7104.89     7190.69    152.49 o
 -13   1  -6      181.79      197.95     19.06 o
 -11   1  -6      284.36      230.94     20.53 o
  -9   1  -6      508.49      418.55     13.29 o
  -7   1  -6      940.82     1002.87     16.32 o
  -5   1  -6     1950.96     1926.37     21.18 o
  -3   1  -6     1324.90     1339.74     17.98 o
  -1   1  -6     3927.91     4202.51     45.04 o
   1   1  -6     8723.24     8834.26     87.70 o
   3   1  -6     2398.79     2622.59     27.54 o
   5   1  -6     1860.83     1732.39     33.36 o
   7   1  -6     4446.92     4268.21     67.91 o
   9   1  -6     4732.82     4664.41     59.82 o
  11   1  -6      907.67      783.85     27.12 o
  13   1  -6      804.52      810.11     22.80 o
  15   1  -6      419.14      460.83     18.12 o
 -14   2  -6       69.57       58.65     15.39 o
 -12   2  -6      395.07      343.84     25.66 o
 -10   2  -6     1491.77     1472.16     49.12 o
  -8   2  -6     3006.75     2989.04     77.71 o
  -6   2  -6     2777.84     2806.00     58.84 o
  -4   2  -6     1640.64     1548.62     23.39 o
  -2   2  -6     9014.80     8805.19    109.53 o
   0   2  -6    11689.66    11760.47    114.97 o
   2   2  -6     3040.65     3167.43     51.57 o
   4   2  -6     9504.76     9778.61    113.30 o
   6   2  -6    17515.07    17640.02    241.58 o
   8   2  -6     6833.40     6825.22    114.65 o
  10   2  -6     5277.24     5264.21     68.08 o
  12   2  -6     2129.62     2040.12     72.58 o
  14   2  -6     1904.43     1890.10     38.79 o
  16   2  -6     1942.01     1984.62     60.85 o
 -13   3  -6      697.16      793.99     38.86 o
 -11   3  -6      763.32      736.81     37.39 o
  -9   3  -6     1418.92     1389.31     49.86 o
  -7   3  -6     2569.31     2465.56     71.85 o
  -5   3  -6     2726.69     2820.69     53.11 o
  -3   3  -6     6679.84     6618.23     79.04 o
  -1   3  -6     6267.75     6529.81     78.17 o
   1   3  -6     6018.45     5900.17     72.59 o
   3   3  -6    15712.75    16226.15    183.84 o
   5   3  -6    13952.74    14302.12    202.44 o
   7   3  -6     4863.92     4457.09     51.90 o
   9   3  -6     3921.92     3806.38     54.15 o
  11   3  -6     7331.61     7155.30    109.33 o
  13   3  -6     5410.75     5081.54    173.39 o
  15   3  -6     1664.55     1752.22     57.92 o
 -12   4  -6        5.84       42.53     17.59 o
 -10   4  -6       12.33       22.00     13.93 o
  -8   4  -6       51.43       41.06     15.39 o
  -6   4  -6      364.81      441.53     15.27 o
  -4   4  -6      512.82      509.49     24.18 o
  -2   4  -6      252.36      238.47      9.94 o
   0   4  -6      649.50      699.60     16.48 o
   2   4  -6     1299.66     1281.09     29.62 o
   4   4  -6     2968.94     2746.85     49.49 o
   6   4  -6       25.66       57.93      6.45 o
   8   4  -6      225.74      177.70     10.22 o
  10   4  -6      369.03      359.55     24.92 o
  12   4  -6      136.95      151.30     13.36 o
  14   4  -6        2.75       -8.06     13.20 o
  16   4  -6       48.13       41.06     16.86 o
 -11   5  -6      681.12      762.47     43.98 o
  -9   5  -6      139.10      183.29     24.92 o
  -7   5  -6     1781.55     1674.90     34.58 o
  -5   5  -6     5444.72     5361.68     86.84 o
  -3   5  -6     3609.75     3516.41     62.21 o
  -1   5  -6     1939.23     1966.91     34.70 o
   1   5  -6     4942.58     4988.56     83.06 o
   3   5  -6     9245.89     8978.36    113.60 o
   5   5  -6     7272.42     6962.04    132.00 o
   7   5  -6     3422.88     3380.63     50.65 o
   9   5  -6     4348.16     4267.01     74.36 o
  11   5  -6     4545.18     4454.76     76.88 o
  13   5  -6     2244.50     2327.74     73.31 o
  15   5  -6      988.64     1001.48     48.39 o
 -10   6  -6      337.12      392.23     34.45 o
  -8   6  -6      719.80      662.76     41.06 o
  -6   6  -6      842.86      827.16     50.22 o
  -4   6  -6      886.53      845.38     26.95 o
  -2   6  -6     2258.66     2144.81     46.23 o
   0   6  -6     3316.49     3263.14     52.53 o
   2   6  -6     1787.02     1751.51     35.23 o
   4   6  -6      514.49      590.72     19.13 o
   6   6  -6     1882.70     1781.86     34.69 o
   8   6  -6     2994.66     2767.73     56.75 o
  10   6  -6     1252.44     1257.26     57.18 o
  12   6  -6      903.91      987.54     47.65 o
  14   6  -6     1241.25     1252.95     54.98 o
  16   6  -6      620.91      642.23     42.53 o
  -9   7  -6       21.14       14.66     17.59 o
  -7   7  -6      206.74      235.67     16.53 o
  -5   7  -6      390.67      412.26     18.99 o
  -3   7  -6       79.87       92.92     12.04 o
  -1   7  -6      150.46      150.04     13.49 o
   1   7  -6      506.48      548.46     20.66 o
   3   7  -6      528.71      507.58     19.83 o
   5   7  -6      212.08      201.46     25.29 o
   7   7  -6       60.29       94.49     13.97 o
   9   7  -6       58.53       64.86     13.22 o
  11   7  -6      230.08      252.94     30.06 o
  13   7  -6      212.02      171.55     27.86 o
  15   7  -6        8.28        0.73     16.86 o
  -6   8  -6      297.25      286.54     20.05 o
  -4   8  -6      496.95      539.18     52.42 o
  -2   8  -6     1737.74     1880.72     41.25 o
   0   8  -6     1849.39     1894.88     56.61 o
   2   8  -6      979.53      982.37     28.63 o
   4   8  -6     1634.12     1703.79     38.19 o
   6   8  -6     2446.63     2617.63     95.68 o
   8   8  -6     1911.15     1896.36     57.18 o
  10   8  -6      917.49      879.04     49.86 o
  12   8  -6      510.42      552.06     41.06 o
  -3   9  -6      294.53      295.77     22.86 o
  -1   9  -6       81.50       96.62     16.27 o
   1   9  -6      131.81      121.10     14.86 o
   3   9  -6      471.54      392.23     24.36 o
   5   9  -6      269.20      213.51     20.22 o
   7   9  -6       92.01       85.04     23.47 o
   9   9  -6      158.07      164.23     29.33 o
 -13   1  -5      740.60      755.87     31.53 o
 -11   1  -5     2680.90     2591.67     65.98 o
  -9   1  -5     4069.34     4097.10     49.66 o
  -7   1  -5     1561.07     1494.01     19.11 o
  -5   1  -5     6878.95     6740.75     67.71 o
  -3   1  -5    21575.04    22006.13    206.17 o
  -1   1  -5    21563.50    21462.28    201.05 o
   1   1  -5     2338.20     2211.93     41.48 o
   3   1  -5     7725.80     8001.02     70.82 o
   5   1  -5    42380.52    42244.81    476.57 o
   7   1  -5    27851.87    28309.55    575.64 o
   9   1  -5     5517.25     5604.84     69.70 o
  11   1  -5     6211.94     5993.76     90.71 o
  13   1  -5     7435.98     7671.77    112.21 o
  15   1  -5     4093.71     4189.19     97.51 o
 -14   2  -5      561.03      594.58     31.53 o
 -12   2  -5      665.34      677.42     32.26 o
 -10   2  -5      516.60      457.48     26.39 o
  -8   2  -5     1899.38     2018.35     57.92 o
  -6   2  -5     7542.46     7625.13    190.62 o
  -4   2  -5     7217.70     7566.46    116.09 o
  -2   2  -5     2863.80     3126.58     34.31 o
   0   2  -5    15689.54    16663.22    160.40 o
   2   2  -5    27979.85    29081.79    274.55 o
   4   2  -5     8507.90     8613.21     98.91 o
   6   2  -5     5440.09     5778.43    197.95 o
   8   2  -5     8695.45     8317.17    100.09 o
  10   2  -5     7273.17     6921.40    103.65 o
  12   2  -5     2464.58     2364.48     43.98 o
  14   2  -5      869.30      884.63     23.58 o
 -13   3  -5       46.31       64.51     17.59 o
 -11   3  -5      263.16      303.52     24.92 o
  -9   3  -5      614.77      566.72     30.79 o
  -7   3  -5     1073.00     1035.20     40.32 o
  -5   3  -5     1012.88      980.88     17.61 o
  -3   3  -5     1012.18      821.90     14.93 o
  -1   3  -5     1879.05     1987.96     28.73 o
   1   3  -5     7125.22     7485.27    142.42 o
   3   3  -5     4819.69     5237.90     65.16 o
   5   3  -5      559.15      709.56     19.68 o
   7   3  -5     1072.38     1061.15     32.81 o
   9   3  -5     3169.60     3157.95     68.36 o
  11   3  -5      101.50      118.50     10.39 o
  13   3  -5      254.56      221.45     20.90 o
  15   3  -5      759.66      652.50     35.19 o
 -12   4  -5      376.79      403.23     30.06 o
 -10   4  -5     1146.04     1093.12     45.45 o
  -8   4  -5     3024.80     2778.62     81.38 o
  -6   4  -5     3778.37     3752.88     77.74 o
  -4   4  -5     5054.25     5029.34     68.94 o
  -2   4  -5     3623.91     3514.98     60.21 o
   0   4  -5     9355.92     9131.33    159.15 o
   2   4  -5    18348.57    18838.20    211.63 o
   4   4  -5     7917.50     7811.01     97.03 o
   6   4  -5     2287.42     2151.86     30.69 o
   8   4  -5     7168.53     7263.20     92.68 o
  10   4  -5     9493.12     9040.85    133.95 o
  12   4  -5     5896.62     5709.43    129.41 o
  14   4  -5     2051.49     2049.14     65.25 o
  16   4  -5     1660.83     1680.37     59.39 o
 -11   5  -5      369.41      402.50     33.00 o
  -9   5  -5      641.02      615.84     36.66 o
  -7   5  -5      602.65      706.94     22.00 o
  -5   5  -5     1174.25     1066.95     27.24 o
  -3   5  -5     1254.05     1180.74     22.86 o
  -1   5  -5     1050.67     1030.84     27.48 o
   1   5  -5     1138.65     1124.51     25.03 o
   3   5  -5     2554.86     2610.10     64.60 o
   5   5  -5     3648.04     3727.81     71.49 o
   7   5  -5     2294.78     2336.69     61.56 o
   9   5  -5      679.61      588.09     26.76 o
  11   5  -5      431.97      449.57     19.90 o
  13   5  -5      660.22      687.69     38.12 o
  15   5  -5      400.17      382.70     31.53 o
 -10   6  -5      345.77      258.80     37.39 o
  -8   6  -5      864.72      817.17     28.10 o
  -6   6  -5      969.71     1063.16     26.02 o
  -4   6  -5     1267.48     1337.10     29.56 o
  -2   6  -5     1840.21     1795.72     35.44 o
   0   6  -5     1432.25     1343.34     29.43 o
   2   6  -5     1704.31     1806.97     34.94 o
   4   6  -5     4766.71     4635.30     67.83 o
   6   6  -5     2709.70     2438.45     42.42 o
   8   6  -5     1366.42     1440.82     36.48 o
  10   6  -5     1842.56     2016.72     45.18 o
  12   6  -5     1345.10     1326.99     54.98 o
  14   6  -5      265.90      233.88     27.86 o
  -9   7  -5      533.32      527.86     41.06 o
  -7   7  -5      700.29      741.51     29.10 o
  -5   7  -5     1200.65     1141.53     28.96 o
  -3   7  -5     1886.23     1860.19     49.13 o
  -1   7  -5     2633.39     2641.82     47.58 o
   1   7  -5     2925.33     2867.95     50.17 o
   3   7  -5     1488.61     1461.62     32.53 o
   5   7  -5     1588.42     1486.02     34.89 o
   7   7  -5     2512.45     2501.31     54.64 o
   9   7  -5     1768.80     1956.16     49.49 o
  11   7  -5     1194.01     1318.93     56.45 o
  13   7  -5     1168.54     1166.44     54.98 o
  15   7  -5      682.40      736.07     46.92 o
  -8   8  -5       24.21       24.70     10.71 o
  -6   8  -5       22.83       20.95     10.56 o
  -4   8  -5        7.70        0.63     10.02 o
  -2   8  -5      182.48      210.10     17.21 o
   0   8  -5      168.91      167.34     15.59 o
   2   8  -5       70.38       52.81     11.04 o
   4   8  -5       92.40       75.54     12.50 o
   6   8  -5      170.33      118.04     16.04 o
   8   8  -5       62.01       68.18     21.26 o
  10   8  -5       10.70        4.40     16.86 o
  12   8  -5       33.51       24.19     19.06 o
  -5   9  -5      283.67      309.78     22.72 o
  -3   9  -5      586.22      556.65     27.76 o
  -1   9  -5      801.15      865.81     30.06 o
   1   9  -5      906.54      920.79     29.80 o
   3   9  -5      959.85      941.45     34.73 o
   5   9  -5      868.33      914.53     34.47 o
   7   9  -5      871.68      951.62     52.79 o
   9   9  -5      565.78      675.96     46.19 o
   2  10  -5      305.05      297.92     24.88 o
   4  10  -5      356.06      340.18     37.39 o
 -12   0  -4     2506.64     2624.66     61.59 o
 -10   0  -4     3874.36     3601.21     77.71 o
  -8   0  -4     3930.29     3683.11     56.48 o
  -6   0  -4    10244.52    10502.99    164.96 o
  -4   0  -4    17673.77    17603.35    337.25 o
  -2   0  -4    21041.97    21892.91    285.38 o
   0   0  -4    14050.27    14303.72    192.07 o
   2   0  -4     1626.19     1857.79     31.53 o
   4   0  -4    12437.96    12433.54    171.33 o
   6   0  -4    26298.50    26347.27    435.12 o
   8   0  -4    21632.48    22210.64    429.62 o
  10   0  -4    12125.00    12090.30    240.47 o
  12   0  -4     7385.95     7456.09    153.96 o
  14   0  -4     5851.69     5599.76    120.23 o
 -15   1  -4      193.07      211.15     19.80 o
 -13   1  -4      558.83      599.72     28.59 o
 -11   1  -4      351.87      420.82     22.73 o
  -9   1  -4      199.44      214.01      8.14 o
  -7   1  -4      880.12      845.00     12.22 o
  -5   1  -4     4832.01     4827.30     49.50 o
  -3   1  -4     5062.60     5321.41     53.58 o
  -1   1  -4     3466.98     3976.88     40.65 o
   1   1  -4    19607.04    20236.91    189.14 o
   3   1  -4    37492.27    37111.57    317.09 o
   5   1  -4     1827.74     1881.52     22.64 o
   7   1  -4     1078.73      986.34     17.48 o
   9   1  -4     9004.46     9229.61    132.45 o
  11   1  -4     1860.09     1890.50     35.20 o
  13   1  -4      975.39     1012.98     24.01 o
  15   1  -4      814.06      780.07     32.26 o
 -14   2  -4      457.29      497.80     29.33 o
 -12   2  -4     1572.83     1476.55     48.39 o
 -10   2  -4     2538.19     2656.91     69.65 o
  -8   2  -4     2333.93     2442.03     46.34 o
  -6   2  -4     3172.39     3064.64    134.90 o
  -4   2  -4     6878.42     6882.02     69.12 o
  -2   2  -4    15762.79    15257.09    158.73 o
   0   2  -4    12052.05    11962.04    114.88 o
   2   2  -4    16022.81    16423.17    157.35 o
   4   2  -4    28555.87    29904.64    287.65 o
   6   2  -4    22907.93    23809.49    234.50 o
   8   2  -4     4168.41     3967.31     52.11 o
  10   2  -4     1656.63     1779.27     33.59 o
  12   2  -4     5156.07     5093.11     79.19 o
  14   2  -4     3199.97     3181.12     79.18 o
 -15   3  -4      527.71      572.58     34.45 o
 -13   3  -4      562.76      536.66     31.53 o
 -11   3  -4      927.54      970.68     39.59 o
  -9   3  -4     2719.38     2824.81     76.25 o
  -7   3  -4     7001.97     6553.59    146.63 o
  -5   3  -4     7916.57     7860.06     90.31 o
  -3   3  -4     2249.92     2053.08     34.62 o
  -1   3  -4    11282.74    11399.50    129.05 o
   1   3  -4    17667.89    18798.62    208.24 o
   3   3  -4    13173.81    13060.15    148.71 o
   5   3  -4     9448.61     9079.24     94.76 o
   7   3  -4     5370.33     5054.11     65.66 o
   9   3  -4     9768.13     9164.61    134.47 o
  11   3  -4     5711.52     5759.32     89.29 o
  13   3  -4     2087.68     2158.82     41.13 o
  15   3  -4     2365.50     2404.72     69.65 o
 -14   4  -4       32.83       38.86     15.39 o
 -12   4  -4       25.78       19.80     13.93 o
 -10   4  -4      243.21      206.02     24.19 o
  -8   4  -4     1346.45     1190.63     46.92 o
  -6   4  -4      192.56      214.66      8.78 o
  -4   4  -4      412.81      370.34     10.88 o
  -2   4  -4     2074.29     2103.78     31.39 o
   0   4  -4     1407.75     1412.05     34.39 o
   2   4  -4      788.77      770.51     24.44 o
   4   4  -4      382.84      435.61     14.74 o
   6   4  -4      764.52      798.31     16.42 o
   8   4  -4     1101.81     1095.89     23.77 o
  10   4  -4       74.57      111.70     10.74 o
  12   4  -4       46.08       68.24     16.13 o
  14   4  -4      225.50      225.80     24.19 o
 -13   5  -4      433.85      486.07     34.45 o
 -11   5  -4      641.24      487.54     33.72 o
  -9   5  -4     2145.17     2143.63     40.01 o
  -7   5  -4     4968.82     4924.31     79.71 o
  -5   5  -4     2765.09     2646.40     50.06 o
  -3   5  -4     3550.40     3515.60     92.66 o
  -1   5  -4     9890.17     9888.29    140.53 o
   1   5  -4    13233.21    13021.64    164.05 o
   3   5  -4     4954.54     4690.65     64.81 o
   5   5  -4     3127.02     3486.03     51.18 o
   7   5  -4     8288.61     8455.24    128.81 o
   9   5  -4     5534.19     5273.26     86.46 o
  11   5  -4     3511.86     3379.67     61.38 o
  13   5  -4     1447.18     1370.25     53.52 o
  15   5  -4     1060.63     1140.04     49.12 o
 -12   6  -4      483.06      475.81     37.39 o
 -10   6  -4      644.11      633.25     42.53 o
  -8   6  -4      335.89      354.82     15.87 o
  -6   6  -4     1035.90     1004.60     25.32 o
  -4   6  -4     2487.95     2450.77     43.35 o
  -2   6  -4     2896.23     2774.22     45.71 o
   0   6  -4     2263.39     2312.78     41.38 o
   2   6  -4     2870.56     2729.62     45.59 o
   4   6  -4     4221.77     4061.79     73.13 o
   6   6  -4     2632.28     2680.12     53.60 o
   8   6  -4      932.26     1027.65     29.73 o
  10   6  -4     1754.47     1604.12     58.65 o
  12   6  -4     1785.41     1662.77     62.32 o
  14   6  -4      841.73      937.69     47.65 o
 -11   7  -4       20.40       33.00     19.06 o
  -9   7  -4      175.94      171.54     13.38 o
  -7   7  -4      201.00      190.52     14.30 o
  -5   7  -4       18.07       14.83      9.00 o
  -3   7  -4       52.74       61.29     10.35 o
  -1   7  -4      665.29      658.58     22.04 o
   1   7  -4      126.41      106.07     11.60 o
   3   7  -4      201.80      218.99     19.30 o
   5   7  -4      293.19      323.57     20.16 o
   7   7  -4      562.62      524.19     23.70 o
   9   7  -4      564.28      524.93     36.66 o
  11   7  -4      152.55      152.49     24.92 o
  13   7  -4       11.58       43.98     19.80 o
  15   7  -4       25.76       57.18     20.53 o
  -8   8  -4      264.05      268.75     18.85 o
  -6   8  -4      957.90      977.10     59.32 o
  -4   8  -4     2281.50     2521.74     48.97 o
  -2   8  -4     1923.98     1991.32     42.34 o
   0   8  -4      901.08      915.46     27.63 o
   2   8  -4     1890.53     2004.73     41.63 o
   4   8  -4     3167.22     3020.97     94.94 o
   6   8  -4     2239.27     2195.57     69.65 o
   8   8  -4     1018.46      965.55     50.59 o
  10   8  -4      832.39      879.77     47.65 o
  12   8  -4      805.04      881.24     50.59 o
  -5   9  -4       91.40      104.33     16.70 o
  -3   9  -4      235.70      260.55     22.66 o
  -1   9  -4      388.74      385.41     21.99 o
   1   9  -4      135.90      108.42     14.42 o
   3   9  -4      117.91      122.25     17.11 o
   5   9  -4      310.18      341.83     24.34 o
   7   9  -4      421.86      453.09     39.59 o
   9   9  -4      285.17      280.80     35.19 o
   0  10  -4      276.33      268.40     23.33 o
   2  10  -4      219.47      268.00     29.69 o
   4  10  -4      252.24      289.59     35.19 o
   6  10  -4      235.01      243.41     33.72 o
 -15   1  -3     1122.60     1139.30     39.59 o
 -13   1  -3     2582.58     2753.46     44.98 o
 -11   1  -3     2772.08     2639.32     65.25 o
  -9   1  -3     2704.63     2481.87     28.03 o
  -7   1  -3     6869.30     6897.82    127.97 o
  -5   1  -3    18087.82    17742.30    276.39 o
  -3   1  -3    27096.09    27558.74    260.44 o
  -1   1  -3     3042.17     3110.52     32.20 o
   1   1  -3    28448.19    28533.03    273.35 o
   3   1  -3    60837.19    61628.38    528.53 o
   5   1  -3    16134.84    16724.64    143.96 o
   7   1  -3    10777.62    11007.90    124.86 o
   9   1  -3     9299.19     9230.39    129.84 o
  11   1  -3     9460.10     9192.01    130.61 o
  13   1  -3     4354.03     4261.37     65.78 o
 -16   2  -3      406.57      452.35     28.59 o
 -14   2  -3      472.84      509.54     29.33 o
 -12   2  -3      763.83      775.67     33.00 o
 -10   2  -3     2377.14     2239.76     61.59 o
  -8   2  -3     4359.31     4520.38    218.47 o
  -6   2  -3     1979.13     1915.00    103.00 o
  -4   2  -3    14674.11    15194.24    211.32 o
  -2   2  -3    32565.80    34928.14    411.64 o
   0   2  -3     8478.33     8779.04     86.11 o
   2   2  -3      676.87      763.20     21.48 o
   4   2  -3      708.09      546.68      8.28 o
   6   2  -3    28002.18    28140.70    312.34 o
   8   2  -3    15164.67    15496.64    214.08 o
  10   2  -3     4442.22     4213.68     65.97 o
  12   2  -3     5266.11     5217.43     78.32 o
  14   2  -3     2762.95     2997.83     76.25 o
 -15   3  -3       69.35       68.18     18.33 o
 -13   3  -3      130.06      116.57     19.06 o
 -11   3  -3      152.42      176.69     20.53 o
  -9   3  -3      761.27      808.66     35.92 o
  -7   3  -3      568.85      529.33     27.86 o
  -5   3  -3     1270.91     1309.54     25.43 o
  -3   3  -3     3063.56     3002.04     38.25 o
  -1   3  -3     3119.34     3047.42     39.52 o
   1   3  -3     1136.11     1123.92     22.82 o
   3   3  -3     5532.77     5745.46     55.63 o
   5   3  -3     8859.87     9094.85    113.23 o
   7   3  -3      676.27      834.59     20.88 o
   9   3  -3      902.86      977.91     23.06 o
  11   3  -3     1199.52     1102.94     25.00 o
  13   3  -3     1692.93     1753.68     55.72 o
 -14   4  -3      511.94      486.81     32.26 o
 -12   4  -3      827.91      830.66     40.32 o
 -10   4  -3     4080.75     3873.94    102.64 o
  -8   4  -3     7378.54     7267.65     85.82 o
  -6   4  -3     5962.87     6094.14     73.47 o
  -4   4  -3     4928.41     4712.56    100.03 o
  -2   4  -3     7316.25     6642.85    118.50 o
   0   4  -3    15504.65    15302.47    151.70 o
   2   4  -3    15447.94    15839.46    170.58 o
   4   4  -3    10785.56    11055.92    130.87 o
   6   4  -3     9398.52     9298.96    114.14 o
   8   4  -3     9490.72     9221.88    136.79 o
  10   4  -3     4059.89     4060.23     67.92 o
  12   4  -3     1461.75     1407.63     49.86 o
  14   4  -3     2506.91     2513.95     73.31 o
 -13   5  -3      164.65      209.19     20.76 o
 -11   5  -3      163.10      184.41     19.55 o
  -9   5  -3      494.21      522.93     17.53 o
  -7   5  -3      781.50      777.75     22.11 o
  -5   5  -3     1086.41     1055.37     33.96 o
  -3   5  -3      679.54      685.50     20.42 o
  -1   5  -3      796.54      714.29     25.88 o
   1   5  -3     4876.92     4748.89     65.47 o
   3   5  -3     6753.29     6777.04     86.85 o
   5   5  -3     2665.62     2757.43     52.09 o
   7   5  -3     1284.94     1363.94     32.33 o
   9   5  -3     1035.14      983.12     27.44 o
  11   5  -3      917.79      865.11     40.32 o
  13   5  -3      506.47      525.66     34.45 o
 -12   6  -3      132.07      138.09     19.39 o
 -10   6  -3      712.52      751.43     21.13 o
  -8   6  -3     1011.70      981.88     25.79 o
  -6   6  -3      726.77      698.24     20.99 o
  -4   6  -3      743.18      703.84     20.87 o
  -2   6  -3     2327.67     2452.07     42.55 o
   0   6  -3     6686.35     6537.21     88.09 o
   2   6  -3     6580.58     6313.47     85.80 o
   4   6  -3     1334.17     1306.04     34.09 o
   6   6  -3     1395.55     1399.54     34.92 o
   8   6  -3     4101.42     3943.24     70.59 o
  10   6  -3     2567.06     2626.86     79.18 o
  12   6  -3      310.50      291.80     30.06 o
  14   6  -3      366.11      348.25     33.00 o
 -11   7  -3      691.60      645.90     43.25 o
  -9   7  -3     1054.19      995.96     38.62 o
  -7   7  -3     1188.25     1107.05     28.29 o
  -5   7  -3     2320.54     2243.62     46.01 o
  -3   7  -3     3373.24     3587.96     58.04 o
  -1   7  -3     2841.82     2939.94     65.48 o
   1   7  -3     1703.51     1621.60     34.40 o
   3   7  -3     2159.49     2362.76     51.06 o
   5   7  -3     2842.77     2805.33     57.76 o
   7   7  -3     1797.21     1604.90     40.19 o
   9   7  -3     1825.13     1814.53     66.72 o
  11   7  -3     1681.98     1778.61     67.45 o
  13   7  -3     1260.48     1274.94     57.18 o
 -10   8  -3       43.91       52.06     20.53 o
  -8   8  -3        2.72        0.33     10.02 o
  -6   8  -3       40.29       22.09     10.87 o
  -4   8  -3       81.27       64.25     12.07 o
  -2   8  -3       42.10       39.34     14.06 o
   0   8  -3      242.62      243.07     18.74 o
   2   8  -3      273.97      243.97     20.22 o
   4   8  -3       36.01       42.53     12.32 o
   6   8  -3       11.81       28.93     11.73 o
   8   8  -3       28.98       20.53     17.59 o
  10   8  -3       87.26      100.45     24.19 o
  12   8  -3       44.12      116.57     25.66 o
  -7   9  -3      297.23      315.11     22.55 o
  -5   9  -3      908.77      944.55     35.17 o
  -3   9  -3     1251.32     1208.04     34.27 o
  -1   9  -3      559.99      581.83     24.19 o
   1   9  -3      734.51      779.66     31.36 o
   3   9  -3     1331.95     1339.56     49.12 o
   5   9  -3     1227.10     1222.89     59.39 o
   7   9  -3      678.51      634.90     44.72 o
   9   9  -3      331.23      370.97     38.86 o
  -2  10  -3      207.47      255.63     23.07 o
   0  10  -3      393.10      444.54     27.18 o
   2  10  -3      463.70      431.29     36.66 o
   4  10  -3      305.18      292.53     35.19 o
   6  10  -3      395.74      394.43     41.06 o
 -14   0  -2     3365.41     3516.17     81.38 o
 -12   0  -2     6111.21     6041.85    124.63 o
 -10   0  -2     3662.40     3872.73     61.22 o
  -8   0  -2     5242.46     5246.96     75.16 o
  -6   0  -2    22319.70    21514.56    340.55 o
  -4   0  -2    35277.98    35047.42    467.08 o
  -2   0  -2    21981.52    21589.51    445.76 o
   0   0  -2    41657.82    42213.74    565.07 o
   2   0  -2    34029.52    35356.94    475.13 o
   4   0  -2    53058.86    52904.50   1014.67 o
   6   0  -2    11450.94    11350.96    156.56 o
   8   0  -2     9146.72     9030.89    179.62 o
  10   0  -2    23516.13    23315.49    447.95 o
  12   0  -2     9489.07     9450.98    189.15 o
 -17   1  -2       98.33       76.25     16.13 o
 -15   1  -2      185.54      208.21     20.53 o
 -13   1  -2      186.55      200.09     13.20 o
 -11   1  -2      556.88      587.21     11.76 o
  -9   1  -2      797.59      699.10     11.73 o
  -7   1  -2     2220.70     2170.62     28.46 o
  -5   1  -2      876.94      957.55     19.18 o
  -3   1  -2     8113.56     8032.75    110.68 o
  -1   1  -2    68170.09    71559.86    669.48 o
   1   1  -2     5734.91     6023.22     66.37 o
   3   1  -2    20164.35    21086.85    166.46 o
   5   1  -2     3093.36     2809.50     30.03 o
   7   1  -2     3484.58     3663.90     43.99 o
   9   1  -2     3515.90     3581.23     55.40 o
  11   1  -2     1889.55     1989.76     52.06 o
  13   1  -2     1347.79     1422.56     52.79 o
 -16   2  -2      525.49      552.06     30.79 o
 -14   2  -2      783.54      829.19     35.92 o
 -12   2  -2     1057.33      943.56     35.92 o
 -10   2  -2      899.91      873.88     23.55 o
  -8   2  -2     4920.37     5111.85     78.53 o
  -6   2  -2    14251.70    14603.52    303.89 o
  -4   2  -2     8896.60     8671.42    107.62 o
  -2   2  -2       26.17       16.96      2.86 o
   0   2  -2     9121.41     9254.85    116.30 o
   2   2  -2    27860.41    28577.60    228.78 o
   4   2  -2    19538.28    19921.39    170.94 o
   6   2  -2     5577.66     5971.40     69.52 o
   8   2  -2     3520.85     3275.84     51.72 o
  10   2  -2     5895.46     5450.21    119.51 o
  12   2  -2     3074.44     3038.18     48.73 o
  14   2  -2     1093.55     1131.97     38.86 o
 -15   3  -2      425.94      478.01     30.06 o
 -13   3  -2     1030.46      971.42     40.32 o
 -11   3  -2     3132.66     2935.51     77.71 o
  -9   3  -2     9244.83     9153.32    195.02 o
  -7   3  -2     9989.78     9967.80    112.36 o
  -5   3  -2     5592.18     5673.46     66.80 o
  -3   3  -2    11285.65    11705.46    113.19 o
  -1   3  -2    34269.63    34892.92    328.81 o
   1   3  -2    19877.21    19438.75    170.10 o
   3   3  -2     8227.22     8145.73     75.18 o
   5   3  -2    18447.46    19015.33    216.21 o
   7   3  -2    19126.00    19055.95    466.28 o
   9   3  -2     9283.39     8751.82    149.92 o
  11   3  -2     2180.62     2083.17     37.34 o
  13   3  -2     2821.46     2884.20     75.51 o
 -16   4  -2       16.05       43.71     17.96 o
 -14   4  -2        2.62      -15.25     10.17 o
 -12   4  -2       43.28       24.19     14.66 o
 -10   4  -2      189.82      232.41     24.19 o
  -8   4  -2      368.16      285.64      9.93 o
  -6   4  -2       15.24       13.64      4.48 o
  -4   4  -2      603.71      591.37     13.75 o
  -2   4  -2     1199.74     1218.19     29.84 o
   0   4  -2      403.18      390.74      9.74 o
   2   4  -2      129.06      172.16      8.89 o
   4   4  -2     1847.43     1880.91     31.47 o
   6   4  -2      548.61      578.43     23.47 o
   8   4  -2      117.96      114.82     12.10 o
  10   4  -2      788.18      718.48     33.00 o
  12   4  -2      146.17      120.96     18.33 o
  14   4  -2       13.73       19.80     14.66 o
 -15   5  -2      246.41      236.50     22.53 o
 -13   5  -2      817.31      857.86     42.53 o
 -11   5  -2     2743.23     2787.45     52.01 o
  -9   5  -2     1622.87     1574.34     36.35 o
  -7   5  -2     1664.74     1651.24     27.25 o
  -5   5  -2     4971.03     5005.67     58.26 o
  -3   5  -2     9964.62     9819.72    122.80 o
  -1   5  -2     7913.31     7812.61     76.16 o
   1   5  -2     4793.96     5013.42     59.95 o
   3   5  -2     5844.19     5686.01     90.20 o
   5   5  -2    10424.21    10023.43    248.53 o
   7   5  -2     6788.57     6805.55    106.14 o
   9   5  -2     1399.33     1448.45     32.41 o
  11   5  -2     2270.60     2233.89     68.92 o
  13   5  -2     1958.23     1824.06     62.32 o
 -14   6  -2      367.71      376.11     37.39 o
 -12   6  -2      628.48      699.91     49.86 o
 -10   6  -2      539.87      562.62     18.82 o
  -8   6  -2     1601.35     1583.53     32.55 o
  -6   6  -2     2766.72     2788.94     46.66 o
  -4   6  -2     2301.27     2173.06     33.07 o
  -2   6  -2     1751.41     1594.10     32.43 o
   0   6  -2     2917.39     2870.78     57.84 o
   2   6  -2     6469.51     6527.99    104.46 o
   4   6  -2     5308.83     5039.80     85.49 o
   6   6  -2     3876.68     3716.60     66.95 o
   8   6  -2     2051.36     2039.64     43.29 o
  10   6  -2     1091.28     1087.99     47.65 o
  12   6  -2     1313.73     1241.22     52.79 o
  14   6  -2      539.62      635.64     39.59 o
 -11   7  -2      166.59      153.50     15.79 o
  -9   7  -2       71.78       81.48     15.53 o
  -7   7  -2       28.42       23.20      9.57 o
  -5   7  -2      126.23      145.70     13.11 o
  -3   7  -2      267.77      345.76     17.09 o
  -1   7  -2      328.17      330.76     16.90 o
   1   7  -2      478.18      442.25     35.46 o
   3   7  -2      402.67      440.12     21.26 o
   5   7  -2      660.57      660.90     25.26 o
   7   7  -2      707.86      741.51     34.82 o
   9   7  -2      461.30      407.63     34.45 o
  11   7  -2       54.06       53.52     19.80 o
  13   7  -2       47.48       65.25     21.26 o
 -10   8  -2      355.32      337.88     21.02 o
  -8   8  -2     1050.33     1058.69     30.23 o
  -6   8  -2     2039.61     1859.45     40.76 o
  -4   8  -2     1605.23     1722.61     38.82 o
  -2   8  -2     2384.44     2472.04     47.65 o
   0   8  -2     3381.02     3373.69     68.43 o
   2   8  -2     1771.38     1714.15     44.57 o
   4   8  -2      954.05      965.82     32.03 o
   6   8  -2     1054.52     1069.66     50.59 o
   8   8  -2     1242.67     1240.48     56.45 o
  10   8  -2     1462.74     1392.98     62.32 o
  12   8  -2      803.86      829.19     49.12 o
  -7   9  -2       56.48       53.28     19.43 o
  -5   9  -2      207.67      245.27     21.92 o
  -3   9  -2      477.33      588.51     24.98 o
  -1   9  -2      211.91      230.56     20.47 o
   1   9  -2      189.86      179.84     20.90 o
   3   9  -2      541.14      566.70     28.50 o
   5   9  -2      351.27      312.32     34.45 o
   7   9  -2      220.44      179.62     29.33 o
   9   9  -2      277.61      296.92     35.92 o
  -2  10  -2       98.54       95.96     16.84 o
   0  10  -2      218.31      279.49     24.10 o
   2  10  -2      313.87      280.80     34.45 o
   4  10  -2      396.80      432.56     42.53 o
   6  10  -2      161.62      181.09     31.53 o
 -17   1  -1      783.10      851.91     36.66 o
 -15   1  -1     2069.62     2185.49     39.88 o
 -13   1  -1     2655.00     2680.69     45.18 o
 -11   1  -1     3011.39     3067.54     34.49 o
  -9   1  -1     9319.89     9279.19    119.26 o
  -7   1  -1    13502.84    13545.78    128.17 o
  -5   1  -1     9375.87     9373.32    133.06 o
  -3   1  -1    39318.18    40287.91    538.63 o
  -1   1  -1    24472.55    25170.40    239.41 o
   1   1  -1    36959.64    37502.57    324.00 o
   3   1  -1    37565.43    38805.75    372.06 o
   5   1  -1     6628.15     6521.72     64.12 o
   7   1  -1    17767.60    17274.46    233.01 o
   9   1  -1    11471.79    11326.62    126.95 o
  11   1  -1     6100.21     6091.00     86.46 o
  13   1  -1     2533.29     2548.42     60.85 o
 -16   2  -1      349.20      337.98     26.39 o
 -14   2  -1     1015.89     1030.24     27.49 o
 -12   2  -1     2463.63     2562.06     42.28 o
 -10   2  -1     1856.16     1786.52     31.64 o
  -8   2  -1     2520.70     2266.31     44.97 o
  -6   2  -1     4156.16     4172.25     42.85 o
  -4   2  -1    19272.27    20132.32    189.68 o
  -2   2  -1    26829.87    27842.36    262.91 o
   0   2  -1     3248.54     3360.10     31.76 o
   2   2  -1    33319.38    33701.60    270.12 o
   4   2  -1     6085.46     6172.23     61.84 o
   6   2  -1     3365.37     3229.26    113.76 o
   8   2  -1     7293.50     6870.22     79.72 o
  10   2  -1     5156.91     5193.60    113.64 o
  12   2  -1     4857.39     4768.38    107.04 o
 -17   3  -1      146.25      138.57     22.73 o
 -15   3  -1      254.93      250.00     25.66 o
 -13   3  -1       40.50       30.79     13.93 o
 -11   3  -1       43.66       51.66      7.70 o
  -9   3  -1     1539.27     1476.16     21.78 o
  -7   3  -1     3405.42     3384.81     42.78 o
  -5   3  -1     3865.77     3667.10     45.96 o
  -3   3  -1     1164.40     1313.64     16.81 o
  -1   3  -1       89.51       57.41      3.66 o
   1   3  -1     5872.70     5814.80     55.74 o
   3   3  -1     8714.93     9255.22     92.82 o
   5   3  -1     2045.86     2016.24     36.66 o
   7   3  -1      786.16      920.03     35.19 o
   9   3  -1     3930.96     3858.37     59.07 o
  11   3  -1      869.35      895.91     35.92 o
  13   3  -1      236.81      268.33     22.00 o
 -16   4  -1      443.71      454.20     25.53 o
 -14   4  -1     1089.72     1035.64     35.22 o
 -12   4  -1     2244.66     2177.13     52.09 o
 -10   4  -1     6214.48     6277.70     81.91 o
  -8   4  -1     8176.63     8197.97     87.05 o
  -6   4  -1     8372.95     8550.91     89.24 o
  -4   4  -1    17874.35    18744.95    182.98 o
  -2   4  -1    16765.69    17023.11    162.12 o
   0   4  -1     8887.88     8375.19     78.81 o
   2   4  -1    10273.93    10302.35    123.66 o
   4   4  -1    25400.94    26182.73    356.91 o
   6   4  -1    21762.87    21906.54    302.17 o
   8   4  -1     5655.39     5496.16    163.12 o
  10   4  -1     1769.83     1768.35     54.25 o
  12   4  -1     2560.81     2652.52     71.85 o
 -15   5  -1       94.62       61.34     15.50 o
 -13   5  -1      206.33      236.57     21.48 o
 -11   5  -1      176.67      200.75     12.61 o
  -9   5  -1      361.25      315.11     13.71 o
  -7   5  -1     1365.92     1417.02     31.22 o
  -5   5  -1     1313.92     1429.43     25.53 o
  -3   5  -1      937.39      931.14     17.08 o
  -1   5  -1     1793.16     1646.49     26.78 o
   1   5  -1      480.07      403.25     12.75 o
   3   5  -1      667.55      698.32     21.24 o
   5   5  -1     2878.67     2946.32     81.74 o
   7   5  -1     3278.05     3261.95     56.89 o
   9   5  -1      657.68      668.62     33.72 o
  11   5  -1      114.59      126.10     19.06 o
  13   5  -1      403.38      421.56     32.26 o
 -14   6  -1      204.34      189.17     21.09 o
 -12   6  -1      739.00      734.68     25.38 o
 -10   6  -1     1457.56     1405.19     30.96 o
  -8   6  -1      306.35      315.07     15.73 o
  -6   6  -1      167.36      166.26     12.92 o
  -4   6  -1     3856.98     3585.51     46.95 o
  -2   6  -1     6380.82     6410.88     86.94 o
   0   6  -1     2474.17     2772.42     52.63 o
   2   6  -1      424.51      424.26     28.59 o
   4   6  -1     2275.33     2214.17     45.77 o
   6   6  -1     1785.17     1721.73     38.31 o
   8   6  -1     1626.37     1555.00     57.18 o
  10   6  -1      890.13      870.24     42.53 o
  12   6  -1      671.57      692.09     39.59 o
 -13   7  -1      670.19      685.49     44.72 o
 -11   7  -1      631.67      695.21     33.23 o
  -9   7  -1     1550.93     1457.30     33.82 o
  -7   7  -1     2181.86     2180.51     42.63 o
  -5   7  -1     3259.05     3119.76     52.96 o
  -3   7  -1     2243.21     2157.27     41.52 o
  -1   7  -1     3665.73     4021.40     63.61 o
   1   7  -1     8698.79     8557.89    135.04 o
   3   7  -1     6180.69     5635.61     96.08 o
   5   7  -1     1090.73     1026.60     30.38 o
   7   7  -1     1478.46     1538.87     58.65 o
   9   7  -1     3298.81     3382.73     98.98 o
  11   7  -1     1400.86     1544.00     62.32 o
  13   7  -1      432.89      481.68     38.86 o
 -10   8  -1       16.71       29.24     11.45 o
  -8   8  -1       45.23       59.30     11.99 o
  -6   8  -1       29.57       12.45     14.68 o
  -4   8  -1        2.97       -1.15      9.00 o
  -2   8  -1        4.80       -0.22      9.58 o
   0   8  -1       27.02       37.34     11.66 o
   2   8  -1      126.15      184.42     26.02 o
   4   8  -1       79.65       69.78     12.84 o
   6   8  -1      101.59       51.32     19.06 o
   8   8  -1        5.43       22.73     17.59 o
  10   8  -1       88.53      120.23     25.66 o
  12   8  -1       22.00       38.86     20.53 o
  -7   9  -1      991.85     1043.77     65.61 o
  -5   9  -1      610.40      673.08     34.82 o
  -3   9  -1      500.30      509.48     26.66 o
  -1   9  -1      797.02      793.42     31.61 o
   1   9  -1     1030.82     1036.28     36.66 o
   3   9  -1      844.85      868.78     48.39 o
   5   9  -1      421.11      406.90     36.66 o
   7   9  -1      644.41      684.03     45.45 o
   9   9  -1      726.08      906.90     52.79 o
  -4  10  -1      356.67      387.46     25.99 o
  -2  10  -1      734.69      742.30     33.37 o
   0  10  -1      610.05      722.15     52.79 o
   2  10  -1      358.40      380.50     38.86 o
   4  10  -1      345.09      345.31     38.12 o
 -18   0   0      953.49     1002.95     37.39 o
 -16   0   0     2311.45     2424.52     63.05 o
 -14   0   0     3286.45     3406.92     79.18 o
 -12   0   0     3721.48     3783.03     59.36 o
 -10   0   0     9978.78    10187.81    139.71 o
  -8   0   0    16465.77    17048.88    268.70 o
  -6   0   0    33327.64    33693.52    524.56 o
  -4   0   0       20.62       16.06      3.67 o
   4   0   0       23.91       16.27      3.67 o
   6   0   0    33584.45    31661.66   2134.55 o
   8   0   0    16547.15    16205.45    315.98 o
  10   0   0     9960.07     9746.43    192.08 o
  12   0   0     3701.58     3650.33     75.51 o
 -17   1   0       39.06       22.73     14.66 o
 -15   1   0       70.61      102.34     10.56 o
 -13   1   0     1194.01     1245.83     35.55 o
 -11   1   0     2181.68     2308.63     27.74 o
  -9   1   0     1180.15     1288.65     16.93 o
  -7   1   0     1844.38     1937.97     21.88 o
  -5   1   0     2161.07     2311.89     24.27 o
  -3   1   0      462.99      506.14      6.85 o
  -1   1   0      790.77      744.20      8.43 o
   1   1   0      790.27      754.70      9.21 o
   3   1   0      442.26      466.65     10.98 o
   5   1   0     2137.13     2242.84     35.77 o
   7   1   0     1809.45     1863.66     44.72 o
   9   1   0     1174.52     1243.42     34.45 o
  11   1   0     2182.50     2255.15     54.25 o
 -18   2   0      524.96      507.33     33.00 o
 -16   2   0      892.52      916.44     38.86 o
 -14   2   0      427.33      438.03     15.45 o
 -12   2   0      964.45      917.60     16.66 o
 -10   2   0     3274.11     3209.49     62.06 o
  -8   2   0     8407.67     8308.27    110.38 o
  -6   2   0     7606.13     7975.40     79.09 o
  -4   2   0     9092.80     9687.19     93.90 o
  -2   2   0     9946.31    10310.74     88.86 o
   0   2   0      537.26      691.13      8.82 o
   2   2   0     9792.70     9986.11     98.05 o
   4   2   0     9155.23     9625.26    108.32 o
   6   2   0     7602.22     7876.91    159.82 o
   8   2   0     8388.89     8195.83    167.90 o
  10   2   0     3254.12     3239.77     75.51 o
  12   2   0      945.98      907.64     33.00 o
 -17   3   0      517.88      507.33     33.00 o
 -15   3   0     1005.44     1063.16     33.79 o
 -13   3   0     2445.31     2464.58     38.49 o
 -11   3   0     8613.73     8126.67     94.97 o
  -9   3   0     5582.88     5483.85     65.95 o
  -7   3   0     6755.55     7029.44     72.75 o
  -5   3   0    39941.61    40371.57    381.97 o
  -3   3   0    36286.62    36451.41    284.86 o
  -1   3   0     5786.83     6005.43     51.70 o
   1   3   0     5778.02     6007.91     56.18 o
   3   3   0    36222.38    35851.41    445.87 o
   5   3   0    39954.14    39593.71    437.78 o
   7   3   0     6704.88     6883.83     98.61 o
   9   3   0     5597.98     5476.60    120.96 o
  11   3   0     8661.73     8191.43    172.29 o
 -16   4   0       22.59       26.28     16.13 o
 -14   4   0       22.07       33.57      7.50 o
 -12   4   0      485.58      416.40     14.98 o
 -10   4   0      129.73      199.93      9.24 o
  -8   4   0       30.23       37.02      5.37 o
  -6   4   0     1196.98     1233.02     20.20 o
  -4   4   0      565.01      787.80     14.19 o
  -2   4   0        9.58       13.36      5.18 o
   0   4   0     1020.19     1048.11     16.23 o
   2   4   0       10.05       19.92      5.94 o
   4   4   0      565.79      802.62     40.32 o
   6   4   0     1202.90     1199.05     25.53 o
   8   4   0       30.35       37.57      5.24 o
  10   4   0      128.66      181.82     20.53 o
  12   4   0      485.01      409.09     27.86 o
 -15   5   0      615.68      565.75     28.16 o
 -13   5   0     2244.05     2164.03     38.76 o
 -11   5   0     1375.59     1423.41     29.44 o
  -9   5   0      760.40      784.85     24.66 o
  -7   5   0     6278.59     6149.83     67.03 o
  -5   5   0     5282.66     5342.14     55.45 o
  -3   5   0     6619.32     6431.97     64.60 o
  -1   5   0     7918.48     7872.21     86.51 o
   1   5   0     7916.85     7686.44    117.40 o
   3   5   0     6687.89     6314.98     98.40 o
   5   5   0     5276.86     5243.17     83.74 o
   7   5   0     6247.33     5941.31     92.88 o
   9   5   0      775.95      864.38     38.12 o
  11   5   0     1375.10     1441.36     52.79 o
 -14   6   0      431.39      430.80     30.43 o
 -12   6   0      770.63      735.46     23.48 o
 -10   6   0     1148.16     1180.40     28.40 o
  -8   6   0     2350.96     2279.66     41.68 o
  -6   6   0     3827.92     3792.94     58.26 o
  -4   6   0     2857.64     2987.22     48.70 o
  -2   6   0     3783.80     3725.37     57.14 o
   0   6   0     4971.03     4585.53     78.53 o
   2   6   0     3771.61     3737.81     66.78 o
   4   6   0     2849.53     2933.98     55.51 o
   6   6   0     3813.75     3739.07     65.86 o
   8   6   0     2360.19     2406.18     74.04 o
  10   6   0     1152.76     1225.82     50.59 o
  12   6   0      771.79      765.40     41.79 o
 -13   7   0      186.28      217.01     30.79 o
 -11   7   0      146.78      127.70     13.34 o
  -9   7   0       55.28       74.19     15.34 o
  -7   7   0       62.42       75.23     11.08 o
  -5   7   0      290.59      254.89     16.02 o
  -3   7   0      334.82      369.94     23.09 o
  -1   7   0      896.58     1019.01     31.88 o
   1   7   0      898.46      968.82     31.06 o
   3   7   0      337.20      326.78     19.31 o
   5   7   0      293.42      240.03     16.37 o
   7   7   0       62.87       64.51     19.06 o
   9   7   0       54.12       37.39     19.06 o
  11   7   0      146.91      131.96     24.19 o
 -12   8   0      557.13      543.82     25.53 o
 -10   8   0     1165.50     1151.16     36.46 o
  -8   8   0     1259.96     1284.22     33.86 o
  -6   8   0     1322.51     1257.71     32.77 o
  -4   8   0     1817.83     1860.12     46.86 o
  -2   8   0     2197.73     2231.65     52.10 o
   0   8   0     1890.10     1967.28     47.93 o
   2   8   0     2185.06     2221.32     51.78 o
   4   8   0     1824.41     1864.39     68.92 o
   6   8   0     1323.65     1279.34     57.18 o
   8   8   0     1254.71     1323.32     59.39 o
  10   8   0     1164.12     1210.42     59.39 o
  12   8   0      557.83      554.99     41.79 o
  -9   9   0      111.02      150.70     18.47 o
  -7   9   0      184.05      199.76     20.24 o
  -5   9   0      158.49      168.81     30.43 o
  -3   9   0      285.73      327.39     24.06 o
  -1   9   0      624.85      578.97     34.82 o
   1   9   0      624.29      608.29     28.16 o
   3   9   0      288.04      298.39     33.72 o
   5   9   0      160.29      172.29     27.86 o
   7   9   0      184.69      149.56     28.59 o
   9   9   0      111.37      151.03     29.33 o
  -4  10   0      111.63      137.88     27.12 o
  -2  10   0      180.37      220.34     50.22 o
   0  10   0      451.89      425.23     37.39 o
   2  10   0      178.98      239.74     32.26 o
   4  10   0      110.71      112.17     26.39 o
 -19   1   1      623.18      660.56     34.45 o
 -17   1   1     1371.75     1475.24     33.29 o
 -15   1   1     1502.01     1552.06     43.98 o
 -13   1   1     2531.09     2493.90     43.98 o
 -11   1   1     6131.92     6140.89     69.76 o
  -9   1   1    11464.00    11603.22    114.39 o
  -7   1   1    17690.58    17512.90    198.30 o
  -5   1   1     6671.10     6642.83     64.59 o
  -3   1   1    37526.78    39058.11    334.98 o
  -1   1   1    36901.66    37573.43    360.23 o
   1   1   1    24478.57    24873.09    278.29 o
   3   1   1    39316.28    39446.64    534.48 o
   5   1   1     9334.15     9138.07    139.66 o
   7   1   1    13533.99    13072.71    257.33 o
   9   1   1     9305.67     9051.42    181.09 o
  11   1   1     2997.44     2946.51     66.72 o
 -18   2   1      203.63      192.82     24.19 o
 -16   2   1      699.17      729.39     19.36 o
 -14   2   1     1740.10     1733.80     27.80 o
 -12   2   1     4841.95     4810.37     52.59 o
 -10   2   1     5180.24     5280.75     49.63 o
  -8   2   1     7311.61     7139.09     64.74 o
  -6   2   1     3408.42     3435.55     33.14 o
  -4   2   1     6059.10     6230.47     56.38 o
  -2   2   1    33272.48    33691.06    268.02 o
   0   2   1     3212.32     3256.40     34.89 o
   2   2   1    26894.07    27244.43    261.90 o
   4   2   1    19338.31    19480.41    381.23 o
   6   2   1     4119.44     4050.62     90.18 o
   8   2   1     2529.58     2307.94     56.45 o
  10   2   1     1855.67     1827.73     48.39 o
 -17   3   1      172.39      175.22     24.19 o
 -15   3   1      205.16      154.16     11.17 o
 -13   3   1      242.80      228.72     14.68 o
 -11   3   1      871.36      927.70     16.45 o
  -9   3   1     3928.56     3900.37     44.35 o
  -7   3   1      774.10      916.33     15.58 o
  -5   3   1     2059.61     1995.01     23.33 o
  -3   3   1     8779.14     9361.73     77.35 o
  -1   3   1     5836.43     5765.76     54.37 o
   1   3   1       91.84       61.51      9.08 o
   3   3   1     1171.90     1286.04     19.91 o
   5   3   1     3880.58     3682.32     43.94 o
   7   3   1     3414.14     3434.05     81.38 o
   9   3   1     1524.59     1489.75     45.45 o
  11   3   1       40.68       50.59     12.47 o
 -16   4   1     1029.11      976.69     52.06 o
 -14   4   1     2773.80     2812.14     45.51 o
 -12   4   1     2539.39     2448.27     40.58 o
 -10   4   1     1753.25     1717.60     26.66 o
  -8   4   1     5664.12     5657.29     56.36 o
  -6   4   1    21746.07    22308.84    195.04 o
  -4   4   1    25422.84    26497.82    229.94 o
  -2   4   1    10219.92    10437.26     96.00 o
   0   4   1     8906.20     8302.33    121.79 o
   2   4   1    16794.67    17140.34    234.78 o
   4   4   1    17781.32    18365.41    254.44 o
   6   4   1     8361.81     8411.97    121.20 o
   8   4   1     8196.66     8593.19    178.15 o
  10   4   1     6229.13     6428.22    142.96 o
  12   4   1     2247.35     2255.89     65.98 o
 -15   5   1      294.53      315.69     31.16 o
 -13   5   1      405.94      433.38     17.67 o
 -11   5   1      113.39      114.37     10.39 o
  -9   5   1      660.23      626.48     16.19 o
  -7   5   1     3282.51     3266.34     38.36 o
  -5   5   1     2880.50     2983.92     35.56 o
  -3   5   1      665.54      738.02     16.88 o
  -1   5   1      489.62      413.92     14.42 o
   1   5   1     1819.08     1654.01     35.37 o
   3   5   1      948.77      939.20     30.06 o
   5   5   1     1307.41     1372.51     30.48 o
   7   5   1     1365.53     1418.91     28.89 o
   9   5   1      354.97      345.31     25.66 o
  11   5   1      173.52      222.14     24.92 o
 -14   6   1      891.95      896.19     25.36 o
 -12   6   1      671.27      673.95     23.12 o
 -10   6   1      892.74      882.72     31.63 o
  -8   6   1     1637.41     1584.43     33.16 o
  -6   6   1     1781.15     1749.92     41.33 o
  -4   6   1     2268.64     2169.14     42.29 o
  -2   6   1      422.73      423.39     19.44 o
   0   6   1     2498.85     2817.39     54.12 o
   2   6   1     6406.84     6550.32    103.26 o
   4   6   1     3835.36     3519.73     63.14 o
   6   6   1      158.31      177.14     12.88 o
   8   6   1      314.46      291.06     28.59 o
  10   6   1     1457.99     1479.49     56.45 o
 -13   7   1      433.23      446.25     21.20 o
 -11   7   1     1400.25     1453.36     34.39 o
  -9   7   1     3299.99     3336.06     57.00 o
  -7   7   1     1458.92     1499.31     34.10 o
  -5   7   1     1092.74     1003.21     31.58 o
  -3   7   1     6205.50     5689.07     96.68 o
  -1   7   1     8681.64     8656.86    135.55 o
   1   7   1     3648.47     3982.21     73.24 o
   3   7   1     2233.88     2204.44     76.25 o
   5   7   1     3270.71     3112.94     92.37 o
   7   7   1     2192.25     2191.37     74.78 o
   9   7   1     1546.55     1504.41     60.85 o
  11   7   1      634.03      679.62     42.53 o
 -12   8   1       22.20       49.28     13.55 o
 -10   8   1       88.80      108.21     24.81 o
  -8   8   1        5.48       -1.51      9.44 o
  -6   8   1      100.26       85.97     20.90 o
  -4   8   1       80.92       58.34     13.22 o
  -2   8   1      128.08      161.13     21.63 o
   0   8   1       26.62       33.67     11.37 o
   2   8   1        4.59       14.91     10.54 o
   4   8   1        2.77       31.53     16.86 o
   6   8   1       29.75       31.53     19.06 o
   8   8   1       44.62       46.92     20.53 o
  10   8   1       16.61       20.53     18.33 o
  -9   9   1      725.14      774.79     32.88 o
  -7   9   1      641.15      627.35     29.26 o
  -5   9   1      423.91      391.26     24.62 o
  -3   9   1      848.43      975.80     64.15 o
  -1   9   1     1029.15     1058.10     36.52 o
   1   9   1      793.58      785.73     31.51 o
   3   9   1      502.83      476.54     38.86 o
   5   9   1      613.76      728.01     45.45 o
   7   9   1      991.67     1046.93     56.45 o
  -4  10   1      343.73      353.26     26.42 o
  -2  10   1      355.62      405.85     26.82 o
   0  10   1      609.54      642.97     44.72 o
   2  10   1      734.81      710.42     47.65 o
   4  10   1      356.40      341.64     38.86 o
 -18   0   2     1501.22     1548.41     50.59 o
 -16   0   2      745.82      750.01     31.53 o
 -14   0   2     2137.02     2090.19     55.72 o
 -12   0   2     9530.88     9661.87    201.61 o
 -10   0   2    23421.21    23911.29    348.61 o
  -8   0   2     9131.45     9354.75    244.88 o
  -6   0   2    11596.40    11752.89    157.08 o
  -4   0   2    53055.39    53320.10    715.92 o
  -2   0   2    33990.10    34480.36    470.46 o
   0   0   2    41569.38    42144.65    565.33 o
   2   0   2    21859.20    21660.78    408.36 o
   4   0   2    35389.50    34906.69    463.72 o
   6   0   2    22389.08    20679.10    395.17 o
 -19   1   2       81.80       85.50     20.16 o
 -17   1   2       92.03      100.54     21.26 o
 -15   1   2      873.36      850.94     19.86 o
 -13   1   2     1351.42     1457.44     31.11 o
 -11   1   2     1896.22     2062.28     26.24 o
  -9   1   2     3521.01     3705.15     36.47 o
  -7   1   2     3457.80     3648.34     35.17 o
  -5   1   2     3085.24     2830.70     30.79 o
  -3   1   2    20229.28    21501.33    200.15 o
  -1   1   2     5728.35     5960.58     67.86 o
   1   1   2    68225.48    70224.84    774.37 o
   3   1   2     8035.22     7892.47    109.91 o
   5   1   2      861.84      913.41     20.16 o
   7   1   2     2249.80     2190.64     49.86 o
   9   1   2      799.84      714.09     22.73 o
  11   1   2      554.73      583.58     19.80 o
 -18   2   2      598.30      695.65     23.25 o
 -16   2   2      905.29      954.70     21.12 o
 -14   2   2     1108.33     1123.44     19.72 o
 -12   2   2     3073.79     3086.12     33.03 o
 -10   2   2     5884.16     5560.53     48.46 o
  -8   2   2     3508.16     3330.98     33.82 o
  -6   2   2     5566.15     5940.92     50.27 o
  -4   2   2    19543.50    19906.30    156.21 o
  -2   2   2    27927.21    28716.59    275.56 o
   0   2   2     9125.77     9247.33     90.06 o
   2   2   2       33.62       24.84      4.39 o
   4   2   2     8973.48     8512.55    172.29 o
   6   2   2    14227.26    14258.21    281.53 o
   8   2   2     4876.05     4868.08    107.04 o
  10   2   2      900.75      892.24     30.79 o
 -17   3   2     1060.92     1078.27     50.96 o
 -15   3   2     2718.49     2796.66     77.35 o
 -13   3   2     2806.51     2831.51     61.67 o
 -11   3   2     2193.09     2157.86     28.97 o
  -9   3   2     9325.03     8990.75     89.13 o
  -7   3   2    19162.02    19474.38    169.24 o
  -5   3   2    18356.73    19231.42    167.38 o
  -3   3   2     8186.30     8169.13     95.52 o
  -1   3   2    19918.10    19612.15    187.04 o
   1   3   2    34181.25    34535.54    379.26 o
   3   3   2    11243.84    11278.87    129.00 o
   5   3   2     5618.84     5618.83    122.43 o
   7   3   2    10003.24    10025.03    203.82 o
   9   3   2     9281.99     9430.45    192.82 o
  11   3   2     3129.79     2925.25     74.78 o
 -18   4   2        0.69       -5.86     16.86 o
 -16   4   2       29.34       33.24      8.84 o
 -14   4   2       13.91       20.36      8.31 o
 -12   4   2      144.88      136.43     10.64 o
 -10   4   2      789.20      750.59     14.11 o
  -8   4   2      118.48      122.91      6.86 o
  -6   4   2      548.59      597.10     20.56 o
  -4   4   2     1848.02     1882.68     26.54 o
  -2   4   2      130.26      215.84     45.45 o
   0   4   2      403.23      382.45     14.27 o
   2   4   2     1207.09     1178.56     25.71 o
   4   4   2      600.31      574.42     16.13 o
   6   4   2       15.20       15.39     10.26 o
   8   4   2      368.63      285.92     22.73 o
  10   4   2      188.05      244.88     22.73 o
 -17   5   2      611.97      588.72     38.86 o
 -15   5   2     1348.50     1317.83     30.19 o
 -13   5   2     1949.32     1857.51     36.21 o
 -11   5   2     2263.24     2202.72     59.02 o
  -9   5   2     1395.57     1496.02     24.01 o
  -7   5   2     6794.85     6955.25     70.96 o
  -5   5   2    10425.46    10284.82     97.23 o
  -3   5   2     5810.98     5701.75     90.46 o
  -1   5   2     4842.89     5094.02     81.59 o
   1   5   2     7938.24     7602.56    129.04 o
   3   5   2     9942.65     9663.58    142.33 o
   5   5   2     4949.62     5026.03     78.71 o
   7   5   2     1654.79     1661.31     55.72 o
   9   5   2     1624.98     1622.45     55.72 o
  11   5   2     2741.24     2853.40     82.11 o
 -16   6   2      424.22      508.44     29.40 o
 -14   6   2      540.98      579.99     21.97 o
 -12   6   2     1320.20     1247.23     30.05 o
 -10   6   2     1085.12     1066.63     34.36 o
  -8   6   2     2027.23     2033.68     46.77 o
  -6   6   2     3893.09     3738.77     68.16 o
  -4   6   2     5312.48     5180.02     96.78 o
  -2   6   2     6478.52     6505.50    115.47 o
   0   6   2     2930.98     2935.76     55.58 o
   2   6   2     1748.92     1582.33     36.21 o
   4   6   2     2318.73     2160.06     64.51 o
   6   6   2     2762.44     2714.10     81.38 o
   8   6   2     1596.53     1524.21     57.92 o
  10   6   2      542.79      566.72     36.66 o
 -13   7   2       47.17       55.13     11.68 o
 -11   7   2       52.67       56.21     12.04 o
  -9   7   2      463.78      424.77     19.26 o
  -7   7   2      711.74      773.28     27.94 o
  -5   7   2      654.17      666.13     25.92 o
  -3   7   2      401.59      411.83     31.90 o
  -1   7   2      484.31      434.52     21.70 o
   1   7   2      331.83      334.07     18.32 o
   3   7   2      269.22      352.88     18.66 o
   5   7   2      127.28      113.64     22.00 o
   7   7   2       27.98       34.45     17.59 o
   9   7   2       71.56       50.59     19.06 o
 -12   8   2      805.87      843.33     32.22 o
 -10   8   2     1464.36     1437.56     41.84 o
  -8   8   2     1244.72     1225.73     38.04 o
  -6   8   2     1057.74     1133.46     36.66 o
  -4   8   2      949.46      909.78     31.88 o
  -2   8   2     1759.42     1680.50     44.02 o
   0   8   2     3363.92     3334.46     67.58 o
   2   8   2     2377.56     2491.87     54.69 o
   4   8   2     1610.00     1765.41     68.18 o
   6   8   2     2038.88     1925.97     73.31 o
   8   8   2     1049.54     1091.65     54.98 o
  10   8   2      356.84      360.70     37.39 o
  -9   9   2      278.03      273.53     23.83 o
  -7   9   2      223.32      247.27     21.40 o
  -5   9   2      353.04      336.28     24.34 o
  -3   9   2      538.89      504.32     54.62 o
  -1   9   2      192.59      172.61     21.26 o
   1   9   2      214.84      183.29     27.86 o
   3   9   2      479.16      704.56     45.45 o
   5   9   2      208.35      235.33     33.00 o
   7   9   2       55.88       45.45     22.73 o
  -6  10   2      162.16      176.59     20.99 o
  -4  10   2      400.15      365.43     26.94 o
  -2  10   2      315.68      321.12     35.19 o
   0  10   2      217.00      251.47     32.26 o
   2  10   2       99.33       91.64     24.19 o
 -19   1   3      756.73      810.19     26.38 o
 -17   1   3     1071.99     1030.36     27.94 o
 -15   1   3     1762.95     1752.52     31.52 o
 -13   1   3     4359.30     4256.17     62.15 o
 -11   1   3     9435.87     9289.83    120.01 o
  -9   1   3     9273.65     9329.97    203.45 o
  -7   1   3    10772.36    11225.83     97.94 o
  -5   1   3    16157.64    16853.91    159.82 o
  -3   1   3    60765.21    61882.32    590.91 o
  -1   1   3    28383.60    28588.54    323.49 o
   1   1   3     3089.72     3070.10     51.60 o
   3   1   3    27200.02    27853.37    371.88 o
   5   1   3    18065.67    17736.25    336.51 o
   7   1   3     6824.77     6805.78    136.37 o
 -18   2   3      444.44      388.77     23.10 o
 -16   2   3     1520.03     1593.17     29.26 o
 -14   2   3     2741.16     3041.35     48.44 o
 -12   2   3     5240.96     5145.83     51.11 o
 -10   2   3     4484.02     4320.59     42.86 o
  -8   2   3    15208.42    15715.85    136.98 o
  -6   2   3    28065.77    28315.41    267.14 o
  -4   2   3      703.52      561.75     10.17 o
  -2   2   3      659.23      722.35     11.80 o
   0   2   3     8490.70     8718.55     99.71 o
   2   2   3    32573.46    34512.59    463.72 o
   4   2   3    14642.96    14952.50    293.99 o
   6   2   3     1959.86     1758.82     47.65 o
   8   2   3     4395.82     4407.67     97.51 o
  10   2   3     2384.78     2353.40     57.92 o
 -19   3   3      175.58      154.69     25.66 o
 -17   3   3       56.40       32.70     10.98 o
 -15   3   3      406.34      375.05     15.72 o
 -13   3   3     1697.17     1777.70     33.91 o
 -11   3   3     1196.95     1105.39     16.32 o
  -9   3   3      894.08      957.25     14.70 o
  -7   3   3      687.44      857.40     23.18 o
  -5   3   3     8890.91     9186.08    106.52 o
  -3   3   3     5555.50     5851.24     70.68 o
  -1   3   3     1117.13     1067.60     19.35 o
   1   3   3     3134.44     3004.51     40.46 o
   3   3   3     3060.70     2941.92     47.28 o
   5   3   3     1264.44     1318.93     41.06 o
   7   3   3      575.88      596.78     27.12 o
   9   3   3      765.04      816.72     33.00 o
 -18   4   3      921.81      997.08     49.86 o
 -16   4   3     1963.85     2032.81     84.62 o
 -14   4   3     2506.84     2417.41     41.55 o
 -12   4   3     1488.70     1464.94     36.08 o
 -10   4   3     4082.64     4217.35     44.63 o
  -8   4   3     9483.79     9472.95     99.71 o
  -6   4   3     9309.72     9393.64    111.31 o
  -4   4   3    10762.17    11083.61    140.33 o
  -2   4   3    15445.81    15912.98    220.81 o
   0   4   3    15483.04    15190.31    271.63 o
   2   4   3     7319.64     6602.99     98.24 o
   4   4   3     4888.02     4629.81    109.98 o
   6   4   3     5984.64     6036.72    136.37 o
   8   4   3     7395.20     7472.95    161.29 o
  10   4   3     4056.15     4151.07    100.45 o
 -17   5   3      322.60      344.42     20.88 o
 -15   5   3      268.77      263.78     16.07 o
 -13   5   3      508.48      519.37     26.37 o
 -11   5   3      912.50      823.76     22.57 o
  -9   5   3     1027.01     1090.06     28.53 o
  -7   5   3     1280.38     1341.34     33.17 o
  -5   5   3     2669.26     2850.22     53.38 o
  -3   5   3     6765.79     6647.35    104.18 o
  -1   5   3     4892.31     4810.73     78.44 o
   1   5   3      801.09      705.84     23.83 o
   3   5   3      685.68      702.62     20.34 o
   5   5   3     1095.12      921.43    140.76 o
   7   5   3      783.40      753.68     37.39 o
   9   5   3      491.28      522.00     32.26 o
 -16   6   3      514.12      529.87     27.26 o
 -14   6   3      363.30      339.29     18.33 o
 -12   6   3      307.48      271.86     16.89 o
 -10   6   3     2566.57     2544.56     46.10 o
  -8   6   3     4092.89     3973.38     72.52 o
  -6   6   3     1376.28     1310.95     50.96 o
  -4   6   3     1351.53     1357.12     34.47 o
  -2   6   3     6612.54     6428.43    102.58 o
   0   6   3     6694.85     6573.43    104.34 o
   2   6   3     2319.59     2463.93     48.73 o
   4   6   3      744.45      767.93     22.64 o
   6   6   3      738.85      725.09     38.86 o
   8   6   3     1012.24      981.68     45.45 o
  10   6   3      709.64      779.33     41.79 o
 -15   7   3      302.44      356.05     22.34 o
 -13   7   3     1264.47     1270.50     39.59 o
 -11   7   3     1678.74     1766.79     44.73 o
  -9   7   3     1831.64     1782.56     44.73 o
  -7   7   3     1802.66     1598.99     41.71 o
  -5   7   3     2839.16     2806.54     70.75 o
  -3   7   3     2165.34     2247.92     50.50 o
  -1   7   3     1680.50     1604.16     39.83 o
   1   7   3     2835.71     2927.62     58.24 o
   3   7   3     3376.77     3482.17     82.84 o
   5   7   3     2309.79     2350.46     77.71 o
   7   7   3     1184.44     1179.63     53.52 o
   9   7   3     1055.04      977.28     49.86 o
 -12   8   3       44.18       86.39     15.84 o
 -10   8   3       86.52       95.97     15.50 o
  -8   8   3       29.13       27.49     18.69 o
  -6   8   3       11.38       11.37     12.10 o
  -4   8   3       36.66       19.76     11.14 o
  -2   8   3      275.22      227.36     19.10 o
   0   8   3      242.41      213.46     18.32 o
   2   8   3       42.55       47.65     19.06 o
   4   8   3       81.58       87.98     22.73 o
   6   8   3       40.00       50.59     21.26 o
   8   8   3        2.77      -13.93     16.13 o
  -9   9   3      330.10      317.36     24.01 o
  -7   9   3      681.14      736.78     31.34 o
  -5   9   3     1235.69     1318.71     41.21 o
  -3   9   3     1326.30     1304.43     72.21 o
  -1   9   3      729.77      765.03     42.16 o
   1   9   3      564.77      596.78     41.79 o
   3   9   3     1252.82     1276.40     60.85 o
   5   9   3      906.93      989.75     54.98 o
   7   9   3      296.72      310.86     36.66 o
  -6  10   3      394.43      380.11     27.86 o
  -4  10   3      304.02      274.93     27.49 o
  -2  10   3      463.09      445.02     38.86 o
   0  10   3      392.73      453.09     37.39 o
   2  10   3      207.26      175.96     29.33 o
 -20   0   4     1045.50     1151.77     46.19 o
 -18   0   4      736.82      845.32     37.39 o
 -16   0   4     1302.62     1292.53     44.72 o
 -14   0   4     5856.86     5612.06     86.51 o
 -12   0   4     7374.47     7519.93     90.00 o
 -10   0   4    12114.92    12368.24    171.59 o
  -8   0   4    21717.49    22796.91    305.08 o
  -6   0   4    26361.89    27107.80    357.19 o
  -4   0   4    12539.78    12703.21    171.59 o
  -2   0   4     1658.99     1893.60     24.96 o
   0   0   4    14167.47    14247.81    192.07 o
   2   0   4    21021.43    20836.22    436.59 o
   4   0   4    17530.22    16514.67    657.64 o
 -19   1   4      265.41      301.48     18.64 o
 -17   1   4      256.25      277.62     16.56 o
 -15   1   4      802.44      736.53     28.97 o
 -13   1   4      974.20     1030.56     19.61 o
 -11   1   4     1856.20     1924.16     31.13 o
  -9   1   4     8971.28     9467.08     94.39 o
  -7   1   4     1082.59     1042.28     15.57 o
  -5   1   4     1829.81     1864.54     20.39 o
  -3   1   4    37439.97    37206.04    357.64 o
  -1   1   4    19627.27    19748.93    188.96 o
   1   1   4     3483.21     3875.54     40.26 o
   3   1   4     5059.18     5259.58    109.24 o
   5   1   4     4849.20     4928.20    100.45 o
   7   1   4      889.05      870.24     24.92 o
   9   1   4      199.54      227.27     12.47 o
 -20   2   4      333.46      332.29     20.26 o
 -18   2   4      543.32      521.68     21.92 o
 -16   2   4     1091.31     1144.68     21.73 o
 -14   2   4     3196.84     3058.97     45.19 o
 -12   2   4     5129.67     5176.64     51.85 o
 -10   2   4     1637.96     1756.03     24.66 o
  -8   2   4     4185.42     3998.73     51.34 o
  -6   2   4    22925.28    24792.65    266.66 o
  -4   2   4    28482.03    30297.13    341.87 o
  -2   2   4    16006.28    16342.19    157.16 o
   0   2   4    12030.38    11579.43    160.91 o
   2   2   4    15736.20    14446.17    181.90 o
   4   2   4     6925.07     6913.56    142.96 o
   6   2   4     3164.16     3060.88     71.85 o
   8   2   4     2337.62     2457.50     60.12 o
 -19   3   4      885.80      903.02     29.54 o
 -17   3   4     1895.31     2024.95     59.39 o
 -15   3   4     2371.79     2367.52     40.51 o
 -13   3   4     2115.41     2157.90     36.90 o
 -11   3   4     5742.50     5841.46     69.63 o
  -9   3   4     9785.23     9398.57    110.04 o
  -7   3   4     5332.03     5065.15     64.04 o
  -5   3   4     9439.25     9249.29    107.51 o
  -3   3   4    13220.34    13176.48    149.54 o
  -1   3   4    17647.66    18671.65    255.78 o
   1   3   4    11252.02    11341.90    158.75 o
   3   3   4     2276.54     2055.91     27.06 o
   5   3   4     7986.97     7956.83    166.43 o
   7   3   4     7002.59     6750.80    144.43 o
   9   3   4     2686.61     2824.08     72.58 o
 -18   4   4       39.74       31.53     15.39 o
 -16   4   4       26.76       43.31     10.00 o
 -14   4   4      224.55      246.99     14.54 o
 -12   4   4       45.64       76.62      9.36 o
 -10   4   4       74.20      112.38      9.09 o
  -8   4   4     1101.36     1090.84     22.38 o
  -6   4   4      767.09      754.40     22.29 o
  -4   4   4      383.03      453.72     34.45 o
  -2   4   4      792.52      808.18     41.79 o
   0   4   4     1398.35     1389.92     29.74 o
   2   4   4     2070.07     2103.16     64.51 o
   4   4   4      412.80      386.56     16.13 o
   6   4   4      193.61      203.82     20.53 o
   8   4   4     1344.07     1346.06     47.65 o
 -17   5   4      967.96      988.25     32.06 o
 -15   5   4     1054.69     1105.79     32.68 o
 -13   5   4     1439.22     1412.24     84.68 o
 -11   5   4     3524.68     3382.97     63.66 o
  -9   5   4     5524.75     5245.68     87.84 o
  -7   5   4     8267.86     8540.79    129.86 o
  -5   5   4     3132.56     3453.99     62.45 o
  -3   5   4     4965.11     4683.64     78.20 o
  -1   5   4    13269.64    12911.09    186.28 o
   1   5   4     9848.54    10018.28    145.69 o
   3   5   4     3515.44     3490.99    174.49 o
   5   5   4     2773.35     2627.45     44.98 o
   7   5   4     4971.47     4960.47    121.70 o
   9   5   4     2147.04     2267.62     70.39 o
 -16   6   4      441.94      403.46     23.25 o
 -14   6   4      844.95      893.19     30.58 o
 -12   6   4     1784.52     1687.16     42.36 o
 -10   6   4     1760.10     1557.59     39.88 o
  -8   6   4      925.88      983.99     30.30 o
  -6   6   4     2635.19     2624.66     89.45 o
  -4   6   4     4216.53     4044.05     72.80 o
  -2   6   4     2861.85     2722.92     54.02 o
   0   6   4     2288.39     2430.18     48.43 o
   2   6   4     2912.88     2776.58     52.79 o
   4   6   4     2480.89     2518.36     77.71 o
   6   6   4     1029.15     1027.14     46.92 o
   8   6   4      337.31      379.04     31.53 o
 -15   7   4       24.76       19.47     12.51 o
 -13   7   4       11.40        2.34     10.85 o
 -11   7   4      152.09      145.57     16.56 o
  -9   7   4      566.03      548.56     26.39 o
  -7   7   4      563.66      574.26     24.58 o
  -5   7   4      292.05      284.99     24.19 o
  -3   7   4      207.60      211.69     20.53 o
  -1   7   4      128.43      136.91     14.20 o
   1   7   4      662.90      718.88     25.71 o
   3   7   4       52.68       76.25     19.80 o
   5   7   4       18.73       11.73     15.39 o
   7   7   4      200.41      184.75     27.12 o
   9   7   4      175.62      176.69     27.12 o
 -12   8   4      802.76      856.31     67.82 o
 -10   8   4      826.51      874.03     32.85 o
  -8   8   4     1023.22     1046.47     44.35 o
  -6   8   4     2249.97     2311.19     54.17 o
  -4   8   4     3154.50     2987.96     63.74 o
  -2   8   4     1875.60     1983.03     48.66 o
   0   8   4      902.31      902.46     54.25 o
   2   8   4     1930.68     1987.56     74.04 o
   4   8   4     2285.77     2412.78     85.04 o
   6   8   4      953.96      950.16     52.06 o
   8   8   4      262.15      288.86     33.72 o
  -9   9   4      285.91      266.88     23.32 o
  -7   9   4      423.18      442.52     26.39 o
  -5   9   4      312.12      299.53     23.85 o
  -3   9   4      117.09      104.79     16.04 o
  -1   9   4      136.10      150.29     26.39 o
   1   9   4      389.41      406.17     39.59 o
   3   9   4      235.35      308.66     35.92 o
   5   9   4       90.97       93.11     24.92 o
  -6  10   4      235.37      239.36     23.07 o
  -4  10   4      251.16      263.94     34.45 o
  -2  10   4      219.82      176.69     30.06 o
   0  10   4      276.36      324.78     37.39 o
 -19   1   5      427.82      456.76     31.53 o
 -17   1   5     1618.37     1488.78     83.58 o
 -15   1   5     4097.80     4048.29     69.97 o
 -13   1   5     7397.88     7537.27    150.81 o
 -11   1   5     6194.57     6094.35     94.63 o
  -9   1   5     5569.19     5771.30     70.26 o
  -7   1   5    27899.78    29154.89    244.60 o
  -5   1   5    42387.59    42901.23    403.75 o
  -3   1   5     7682.20     7811.12     78.90 o
  -1   1   5     2373.03     2324.38     26.17 o
   1   1   5    21670.13    20842.21    231.80 o
   3   1   5    21590.76    21400.92    322.52 o
   5   1   5     6801.34     6645.23    135.63 o
 -20   2   5      450.93      499.49     25.29 o
 -18   2   5      903.01      988.10     28.21 o
 -16   2   5     1786.54     1858.34     46.09 o
 -14   2   5      879.58      887.90     20.96 o
 -12   2   5     2464.85     2466.48     36.68 o
 -10   2   5     7252.61     7037.91    103.68 o
  -8   2   5     8677.64     8407.56    120.78 o
  -6   2   5     5428.23     5666.27     85.53 o
  -4   2   5     8483.20     8422.88     99.19 o
  -2   2   5    27963.48    28853.29    388.54 o
   0   2   5    15642.26    16057.76    181.39 o
   2   2   5     2856.42     2907.44    116.00 o
   4   2   5     7247.59     7425.30    156.16 o
   6   2   5     7560.59     7376.91    155.43 o
   8   2   5     1896.27     2085.07     53.52 o
 -19   3   5       71.87       59.00     15.76 o
 -17   3   5      247.59      252.57     18.27 o
 -15   3   5      755.45      689.15     32.26 o
 -13   3   5      257.88      264.73     19.06 o
 -11   3   5      105.79      121.65      9.26 o
  -9   3   5     3162.33     3226.47     45.26 o
  -7   3   5     1063.02     1032.60     20.45 o
  -5   3   5      544.70      685.83     19.68 o
  -3   3   5     4816.29     5195.07    116.57 o
  -1   3   5     7114.20     7386.69    109.02 o
   1   3   5     1873.86     1930.57     35.56 o
   3   3   5     1002.22      772.48     18.03 o
   5   3   5     1016.78      959.69     35.92 o
   7   3   5     1085.18     1077.73     38.86 o
 -18   4   5     1438.94     1534.47     52.79 o
 -16   4   5     1651.04     1692.32     45.45 o
 -14   4   5     2055.06     2044.51     44.96 o
 -12   4   5     5936.69     5786.76     94.00 o
 -10   4   5     9503.20     8930.73    135.28 o
  -8   4   5     7151.09     7152.27    111.19 o
  -6   4   5     2293.50     2168.82     42.50 o
  -4   4   5     7959.52     7876.94    117.90 o
  -2   4   5    18365.35    18719.62    260.44 o
   0   4   5     9331.13     8895.99    192.82 o
   2   4   5     3619.54     3528.28     78.45 o
   4   4   5     5065.07     4967.06    118.77 o
   6   4   5     3785.58     3747.84     94.57 o
   8   4   5     3014.92     2983.16     79.92 o
 -17   5   5      147.99      162.33     16.90 o
 -15   5   5      396.03      378.79     20.88 o
 -13   5   5      658.17      668.96     25.47 o
 -11   5   5      429.32      448.85     21.47 o
  -9   5   5      678.08      576.42     22.80 o
  -7   5   5     2298.30     2301.18     47.69 o
  -5   5   5     3643.91     3815.69     66.85 o
  -3   5   5     2553.49     2574.69     50.16 o
  -1   5   5     1130.35     1162.59     29.21 o
   1   5   5     1051.14      978.75     41.06 o
   3   5   5     1255.46     1206.74     30.79 o
   5   5   5     1168.03     1064.53     45.45 o
   7   5   5      603.61      682.56     37.39 o
 -16   6   5      100.53       88.40     14.92 o
 -14   6   5      264.96      224.41     18.85 o
 -12   6   5     1343.74     1295.57     37.52 o
 -10   6   5     1836.33     1927.36     46.38 o
  -8   6   5     1357.06     1360.15     61.59 o
  -6   6   5     2708.43     2474.40     56.82 o
  -4   6   5     4786.10     4659.62     81.32 o
  -2   6   5     1702.54     1822.81     41.02 o
   0   6   5     1416.99     1380.66     33.98 o
   2   6   5     1843.88     1838.65     40.67 o
   4   6   5     1271.12     1358.52     54.25 o
   6   6   5      965.94     1041.80     48.39 o
   8   6   5      864.10      823.32     43.25 o
 -15   7   5      685.85      710.56     30.25 o
 -13   7   5     1172.37     1107.18     36.71 o
 -11   7   5     1192.38     1203.04     63.78 o
  -9   7   5     1768.56     1895.71     47.69 o
  -7   7   5     2512.11     2486.93     55.21 o
  -5   7   5     1580.58     1472.24     39.36 o
  -3   7   5     1494.91     1506.63     39.01 o
  -1   7   5     2935.56     2949.89    116.57 o
   1   7   5     2633.16     2651.10     57.55 o
   3   7   5     1881.87     1878.31     68.92 o
   5   7   5     1200.47     1115.85     52.79 o
   7   7   5      700.08      733.88     43.98 o
 -12   8   5       33.72       31.97     12.93 o
 -10   8   5       10.68       25.96     11.79 o
  -8   8   5       62.82       50.07     13.97 o
  -6   8   5      169.24      125.76     17.08 o
  -4   8   5       91.69       92.75     14.92 o
  -2   8   5       71.29       52.50     12.32 o
   0   8   5      167.89      176.69     26.39 o
   2   8   5      181.52      195.75     29.33 o
   4   8   5        7.99        0.00     17.59 o
   6   8   5       23.27       18.33     16.86 o
  -9   9   5      571.02      572.44     59.39 o
  -7   9   5      874.94      952.85     36.54 o
  -5   9   5      865.64      820.30     66.35 o
  -3   9   5      954.06      931.44     38.12 o
  -1   9   5      904.58      939.16     52.06 o
   1   9   5      803.84      889.30     52.06 o
   3   9   5      585.66      550.60     41.06 o
   5   9   5      283.90      326.98     37.39 o
  -4  10   5      357.80      365.11     38.86 o
  -2  10   5      305.92      317.45     36.66 o
 -20   0   6      699.45      667.89     37.39 o
 -18   0   6     1933.67     1797.67     59.39 o
 -16   0   6     3195.53     3044.75     81.38 o
 -14   0   6     7098.39     7114.44    156.16 o
 -12   0   6     5371.89     5703.87    126.10 o
 -10   0   6     9005.21     9355.67    191.35 o
  -8   0   6    26368.48    26594.85    513.21 o
  -6   0   6     9661.54     9882.06    196.49 o
  -4   0   6     7020.60     7006.63    100.84 o
  -2   0   6    33202.56    30973.92    601.91 o
   0   0   6    19173.41    18808.11    368.78 o
   2   0   6     8259.17     7942.16    164.96 o
 -19   1   6      277.68      305.56     19.10 o
 -17   1   6       84.46      125.02     14.20 o
 -15   1   6      422.58      459.09     20.43 o
 -13   1   6      808.34      821.37     24.10 o
 -11   1   6      898.00      815.70     22.55 o
  -9   1   6     4722.34     4677.58     74.12 o
  -7   1   6     4434.33     4434.90     56.58 o
  -5   1   6     1853.19     1694.19     32.40 o
  -3   1   6     2376.78     2551.89     43.53 o
  -1   1   6     8688.97     8756.36    121.73 o
   1   1   6     3938.46     4280.18     64.18 o
   3   1   6     1331.23     1285.64     18.73 o
   5   1   6     1958.95     1910.58     47.65 o
 -20   2   6      239.05      235.32     18.99 o
 -18   2   6      601.52      633.91     19.98 o
 -16   2   6     1932.78     1948.91     34.95 o
 -14   2   6     1892.87     1888.40     33.28 o
 -12   2   6     2115.32     2070.68     34.12 o
 -10   2   6     5314.14     5241.26     83.46 o
  -8   2   6     6868.93     7181.78    105.23 o
  -6   2   6    17443.46    17491.92    282.63 o
  -4   2   6     9478.04     9781.16    139.44 o
  -2   2   6     3048.92     3143.89     52.01 o
   0   2   6    11676.64    11402.33    162.42 o
   2   2   6     8993.18     8654.78    181.82 o
   4   2   6     1633.50     1458.22     44.72 o
   6   2   6     2793.89     2862.93     68.92 o
 -19   3   6     1371.39     1357.73     56.08 o
 -17   3   6     1514.03     1671.26     57.18 o
 -15   3   6     1674.18     1650.12     39.31 o
 -13   3   6     5416.74     4858.55    115.84 o
 -11   3   6     7334.46     7197.29    155.43 o
  -9   3   6     3918.28     3952.39     92.37 o
  -7   3   6     4869.62     4478.05    103.37 o
  -5   3   6    13988.35    14623.66    203.47 o
  -3   3   6    15736.92    16349.95    226.25 o
  -1   3   6     6042.05     5944.07     90.28 o
   1   3   6     6242.90     6400.10     96.09 o
   3   3   6     6675.86     6670.88    145.90 o
   5   3   6     2731.99     2678.18     72.58 o
   7   3   6     2549.36     2698.71     70.39 o
 -18   4   6       31.78       31.38     11.59 o
 -16   4   6       47.74       55.19     12.32 o
 -14   4   6        2.78        6.20      9.86 o
 -12   4   6      136.74      126.65     13.45 o
 -10   4   6      369.61      371.25     18.05 o
  -8   4   6      224.75      164.78     13.45 o
  -6   4   6       25.96       52.54      8.77 o
  -4   4   6     2967.66     2448.67    221.41 o
  -2   4   6     1296.01     1281.51     52.06 o
   0   4   6      648.41      693.75     20.26 o
   2   4   6      253.79      232.93     11.32 o
   4   4   6      513.37      443.55     27.86 o
   6   4   6      365.94      438.42     30.06 o
 -17   5   6      503.78      500.01     32.26 o
 -15   5   6      994.94      896.49     30.99 o
 -13   5   6     2252.49     2202.40     63.05 o
 -11   5   6     4530.13     4228.21     77.22 o
  -9   5   6     4332.15     4154.02     91.64 o
  -7   5   6     3425.91     3315.61     64.51 o
  -5   5   6     7289.05     7090.39    110.88 o
  -3   5   6     9229.97     9128.82    137.00 o
  -1   5   6     4922.24     5007.39    122.43 o
   1   5   6     1956.11     1944.57     39.80 o
   3   5   6     3635.22     3539.62     96.04 o
   5   5   6     5443.10     5392.29    132.70 o
   7   5   6     1774.01     1691.37     60.12 o
 -16   6   6      620.74      636.12     27.86 o
 -14   6   6     1240.21     1195.64     46.19 o
 -12   6   6      904.04      910.16     67.82 o
 -10   6   6     1259.78     1252.42     36.29 o
  -8   6   6     2996.01     2815.85     57.80 o
  -6   6   6     1886.58     1741.11     69.65 o
  -4   6   6      509.25      580.94     22.74 o
  -2   6   6     1785.45     1888.60     41.97 o
   0   6   6     3323.45     3110.19     96.78 o
   2   6   6     2249.86     2227.29     73.31 o
   4   6   6      876.58      898.10     44.72 o
   6   6   6      841.73      817.46     43.25 o
 -15   7   6        8.47       11.86     13.93 o
 -13   7   6      212.07      149.74     17.53 o
 -11   7   6      229.46      255.85     20.72 o
  -9   7   6       56.64       98.69     14.92 o
  -7   7   6       62.84       86.40     13.36 o
  -5   7   6      214.69      213.60     17.88 o
  -3   7   6      526.72      532.54     23.78 o
  -1   7   6      501.81      564.68     23.77 o
   1   7   6      147.11      181.09     25.66 o
   3   7   6       81.14       98.24     22.00 o
   5   7   6      392.85      419.36     35.19 o
   7   7   6      205.47      157.63     26.39 o
 -12   8   6      507.88      535.58     26.94 o
 -10   8   6      922.33      947.62     42.89 o
  -8   8   6     1917.01     2029.68     51.58 o
  -6   8   6     2440.66     2559.63     59.07 o
  -4   8   6     1630.75     1644.41     60.85 o
  -2   8   6      989.01      923.61     32.36 o
   0   8   6     1856.95     1879.78     72.58 o
   2   8   6     1737.76     1867.33     74.04 o
   4   8   6      495.15      508.80     40.32 o
   6   8   6      299.52      357.78     36.66 o
  -9   9   6      158.02      155.48     19.31 o
  -7   9   6       90.95      116.07     17.11 o
  -5   9   6      269.00      278.20     22.80 o
  -3   9   6      469.92      432.56     37.39 o
  -1   9   6      129.70      104.84     24.92 o
   1   9   6       81.79      113.64     25.66 o
   3   9   6      294.76      346.04     38.12 o
 -21   1   7      420.17      407.66     18.47 o
 -19   1   7      909.88      926.29     30.57 o
 -17   1   7     2954.92     2897.14     83.21 o
 -15   1   7     4505.29     4434.41     77.74 o
 -13   1   7     2658.62     2773.73     52.87 o
 -11   1   7     8438.53     8641.93    128.57 o
  -9   1   7    19786.18    19501.22    220.10 o
  -7   1   7    11672.30    11816.16    135.59 o
  -5   1   7     2643.31     2731.04     47.17 o
  -3   1   7     8034.82     7602.73    113.00 o
  -1   1   7    20422.57    20271.13    274.48 o
   1   1   7    14993.56    14475.47    242.67 o
   3   1   7     3991.26     3865.39     60.49 o
   5   1   7     3709.05     3701.65     82.84 o
 -20   2   7      733.64      778.91     62.68 o
 -18   2   7      626.15      601.50     24.81 o
 -16   2   7     1099.49     1061.85     34.10 o
 -14   2   7     1936.18     1975.96     34.83 o
 -12   2   7     4956.93     4875.46     81.64 o
 -10   2   7     2690.88     2640.60     48.99 o
  -8   2   7      580.57      512.04     38.86 o
  -6   2   7    12676.52    12928.05    181.18 o
  -4   2   7    23854.60    23925.10    326.59 o
  -2   2   7     2893.61     3162.21     79.92 o
   0   2   7     1305.72     1228.04     20.79 o
   2   2   7     9996.36     9282.36    200.15 o
   4   2   7     4999.81     5261.05    118.04 o
   6   2   7     1460.07     1366.59     43.25 o
 -19   3   7      139.81      138.12     16.49 o
 -17   3   7      425.67      357.93     20.43 o
 -15   3   7      146.07      108.16     13.68 o
 -13   3   7      109.01       89.52     12.44 o
 -11   3   7      424.91      436.40     19.18 o
  -9   3   7      628.73      652.04     23.47 o
  -7   3   7     2412.53     2582.95     48.72 o
  -5   3   7     2186.40     2016.38     40.92 o
  -3   3   7     1374.37     1435.38     31.29 o
  -1   3   7      990.01     1079.31     35.19 o
   1   3   7      429.71      408.60     22.73 o
   3   3   7      749.12      662.03     32.26 o
   5   3   7      120.04       90.91     15.39 o
 -18   4   7      842.62      920.93     32.03 o
 -16   4   7     1679.77     1616.67     41.68 o
 -14   4   7     3952.93     3890.07    101.90 o
 -12   4   7     5092.00     5035.98    121.70 o
 -10   4   7     4854.16     4552.10    111.43 o
  -8   4   7     6481.90     6163.55    141.49 o
  -6   4   7    10759.73    10503.04    219.94 o
  -4   4   7    12633.85    12622.52    182.43 o
  -2   4   7     8633.28     8771.32    132.00 o
   0   4   7     4430.68     4547.98     74.00 o
   2   4   7     3825.81     3861.48    100.45 o
   4   4   7     5015.06     4582.89    114.37 o
   6   4   7     2404.56     2360.73     70.39 o
 -17   5   7      224.80      223.61     26.39 o
 -15   5   7      581.38      670.83     37.39 o
 -13   5   7      293.06      316.62     26.02 o
 -11   5   7      278.99      276.49     40.69 o
  -9   5   7     1258.11     1253.04     34.21 o
  -7   5   7     1722.17     1651.15     40.43 o
  -5   5   7      241.21      197.95     23.47 o
  -3   5   7      129.24       94.52     12.10 o
  -1   5   7     1707.53     1712.07     37.99 o
   1   5   7      870.78      825.40     23.95 o
   3   5   7      451.08      460.41     33.72 o
   5   5   7      740.43      719.21     40.32 o
 -16   6   7      202.25      163.63     42.16 o
 -14   6   7      587.83      583.49     27.03 o
 -12   6   7     1367.73     1273.72     38.04 o
 -10   6   7     1307.56     1244.06     43.62 o
  -8   6   7      833.62      888.24     30.02 o
  -6   6   7      699.14      677.09     25.34 o
  -4   6   7      633.67      571.55     23.55 o
  -2   6   7     1551.33     1341.65     54.25 o
   0   6   7      917.03      964.86     45.82 o
   2   6   7      996.51     1085.05     49.12 o
   4   6   7     1392.81     1467.02     59.39 o
   6   6   7      779.43      883.44     46.92 o
 -15   7   7      594.27      571.41     28.39 o
 -13   7   7      756.47      764.48     31.34 o
 -11   7   7     1810.37     1775.12     51.69 o
  -9   7   7     1906.30     1997.24     49.76 o
  -7   7   7     1975.91     2016.70     48.94 o
  -5   7   7     3033.30     2712.05     58.47 o
  -3   7   7     2626.43     2671.84     56.55 o
  -1   7   7     2151.33     2191.37     75.51 o
   1   7   7     2192.41     2204.56     76.25 o
   3   7   7     1196.23     1244.88     57.18 o
   5   7   7      377.28      457.48     38.12 o
 -12   8   7       52.28       28.26     13.73 o
 -10   8   7       68.69       73.27     15.52 o
  -8   8   7       49.71       38.51     13.73 o
  -6   8   7       13.88       45.09     13.68 o
  -4   8   7        8.39        8.46     10.62 o
  -2   8   7       17.71        9.53     16.86 o
   0   8   7       24.82       39.59     21.26 o
   2   8   7        0.32        3.67     18.33 o
   4   8   7       53.64       51.32     19.80 o
  -9   9   7      515.17      511.45     27.99 o
  -7   9   7      671.80      628.58     45.45 o
  -5   9   7      439.34      478.01     39.59 o
  -3   9   7      597.74      754.40     47.65 o
  -1   9   7      649.25      703.09     46.19 o
   1   9   7      362.54      433.29     41.79 o
 -20   0   8     1492.72     1379.78     55.72 o
 -18   0   8     2488.17     2598.26     78.45 o
 -16   0   8     2721.17     2884.20     82.11 o
 -14   0   8     4647.45     4518.38    111.43 o
 -12   0   8     8257.04     8188.50    178.15 o
 -10   0   8    13006.64    13363.77    272.00 o
  -8   0   8    17563.31    18179.07    357.04 o
  -6   0   8    14496.84    14062.10    197.51 o
  -4   0   8     7209.91     6432.61    137.83 o
  -2   0   8    17810.82    17503.85    344.58 o
   0   0   8    20362.59    20252.40    406.17 o
   2   0   8     5806.31     5928.21    129.76 o
 -21   1   8      199.87      255.69     17.05 o
 -19   1   8      235.91      227.32     15.20 o
 -17   1   8       80.33      111.08     14.25 o
 -15   1   8      395.70      369.62     19.16 o
 -13   1   8     2037.48     2035.65     43.28 o
 -11   1   8     1666.49     1607.28     29.77 o
  -9   1   8     1123.01     1239.03     24.97 o
  -7   1   8     1071.77     1099.19     60.12 o
  -5   1   8      574.47      607.52     20.53 o
  -3   1   8      288.24      240.57     17.43 o
  -1   1   8     1319.03     1235.93     39.59 o
   1   1   8      433.80      428.93     35.92 o
   3   1   8     1556.62     1485.24     73.68 o
   5   1   8     1228.84     1225.08     36.66 o
 -20   2   8      394.14      431.79     24.01 o
 -18   2   8     1443.65     1320.11     37.31 o
 -16   2   8     1224.91     1250.40     34.96 o
 -14   2   8      819.84      793.19     28.59 o
 -12   2   8     2648.62     2425.75     49.49 o
 -10   2   8     4489.65     4408.93     93.84 o
  -8   2   8     3712.60     3413.59     77.35 o
  -6   2   8     1493.10     1482.62     33.13 o
  -4   2   8     3919.11     4173.71     90.55 o
  -2   2   8     7182.88     6938.36    104.62 o
   0   2   8     2050.91     1891.17     37.26 o
   2   2   8     1397.62     1337.26     45.45 o
   4   2   8     1352.26     1243.42     43.25 o
 -19   3   8      794.82      874.11     31.06 o
 -17   3   8     1451.87     1432.27     45.45 o
 -15   3   8     2791.14     2695.37    101.17 o
 -13   3   8     4225.10     4210.43     76.20 o
 -11   3   8     5266.03     5005.12     84.49 o
  -9   3   8     5292.76     5026.30     84.49 o
  -7   3   8     7576.26     7690.62    144.06 o
  -5   3   8    14583.73    14857.84    210.19 o
  -3   3   8    11287.12    11763.02    169.43 o
  -1   3   8     6710.21     6757.32    102.39 o
   1   3   8     4793.74     4729.57     74.84 o
   3   3   8     3536.09     3358.54     87.98 o
   5   3   8     2331.99     2387.85     66.72 o
 -18   4   8       12.76       11.27     11.37 o
 -16   4   8       77.74       93.84     14.92 o
 -14   4   8        7.15       23.30     11.37 o
 -12   4   8       21.80       53.10     11.07 o
 -10   4   8       76.65       75.70     11.14 o
  -8   4   8       58.20      139.13     13.48 o
  -6   4   8       20.87       18.95      8.63 o
  -4   4   8      125.05      123.84     11.98 o
  -2   4   8       44.98       76.35      9.86 o
   0   4   8      375.73      345.57     20.90 o
   2   4   8      124.32      164.96     21.26 o
   4   4   8       25.16        0.00     13.20 o
 -17   5   8      483.09      457.31     27.12 o
 -15   5   8     2140.85     2078.47     71.12 o
 -13   5   8     3486.40     3089.47     90.18 o
 -11   5   8      838.97      945.03     42.53 o
  -9   5   8     1842.68     1741.96     61.59 o
  -7   5   8     7605.61     7043.33    162.76 o
  -5   5   8     5253.23     5123.38     87.73 o
  -3   5   8     1366.55     1479.25     36.32 o
  -1   5   8     2085.02     1961.01     42.25 o
   1   5   8     4441.77     4568.96    116.57 o
   3   5   8     2832.44     3059.41     88.71 o
   5   5   8      870.73      848.99     43.98 o
 -16   6   8      561.90      594.58     38.12 o
 -14   6   8      699.00      662.03     40.32 o
 -12   6   8      813.09      858.52     43.98 o
 -10   6   8     1387.67     1352.65     54.98 o
  -8   6   8     1852.00     1925.97     68.18 o
  -6   6   8     1722.85     1744.15     63.05 o
  -4   6   8     2333.92     2321.33     83.58 o
  -2   6   8     1761.23     1779.77     45.45 o
   0   6   8      943.27      956.75     47.65 o
   2   6   8     1203.54     1129.77     52.06 o
   4   6   8     1050.66     1053.53     51.32 o
 -15   7   8      117.81      134.90     24.92 o
 -13   7   8       82.71       98.83     16.56 o
 -11   7   8       97.59      100.41     16.79 o
  -9   7   8      168.92      222.44     20.20 o
  -7   7   8      203.63      243.38     20.47 o
  -5   7   8      384.70      472.15     35.92 o
  -3   7   8      148.99      120.23     14.92 o
  -1   7   8       45.55       18.33     17.59 o
   1   7   8      330.61      325.52     33.00 o
   3   7   8      312.52      388.57     37.39 o
   5   7   8       97.99      110.70     24.19 o
 -12   8   8      839.08      790.86     43.62 o
 -10   8   8     1528.88     1522.60     57.55 o
  -8   8   8     1119.86     1209.93     39.88 o
  -6   8   8      558.10      594.28     83.58 o
  -4   8   8     1299.78     1259.54     58.65 o
  -2   8   8     1838.54     1668.64     70.39 o
   0   8   8     1092.86     1076.99     54.98 o
   2   8   8      355.34      417.16     36.66 o
   4   8   8      545.93      599.72     43.98 o
  -9   9   8      172.81      166.93     20.90 o
  -7   9   8      189.14      190.18     20.99 o
  -5   9   8      115.88      178.15     28.59 o
  -3   9   8       79.23       54.25     22.00 o
  -1   9   8      113.75       82.84     23.47 o
   1   9   8      227.44      223.61     32.26 o
 -21   1   9      780.87      782.53     25.53 o
 -19   1   9     1612.99     1612.61     34.70 o
 -17   1   9     1719.17     1806.28     35.68 o
 -15   1   9     1681.59     1717.93     33.71 o
 -13   1   9     4341.05     4296.21     62.08 o
 -11   1   9     9870.40     9852.33    120.91 o
  -9   1   9     7732.26     7439.00     94.11 o
  -7   1   9     3180.17     3053.05     55.46 o
  -5   1   9    11050.83    10939.04    208.94 o
  -3   1   9    15128.76    15314.03    215.14 o
  -1   1   9     4930.73     4829.65    125.00 o
   1   1   9     3367.80     3321.06    100.45 o
   3   1   9     5840.94     5561.64    126.10 o
 -20   2   9      437.12      421.79     23.83 o
 -18   2   9      652.63      648.96     27.21 o
 -16   2   9     1721.96     1601.96     41.47 o
 -14   2   9     2740.03     2639.16     54.40 o
 -12   2   9     1232.17     1328.10     34.44 o
 -10   2   9     4142.72     4211.96     74.13 o
  -8   2   9    10673.78    10659.16    159.09 o
  -6   2   9     3721.82     3931.22     67.10 o
  -4   2   9      669.79      686.48     21.40 o
  -2   2   9     2059.37     2079.57     32.46 o
   0   2   9     4888.34     4802.53     76.69 o
   2   2   9     3173.03     3013.96     79.18 o
   4   2   9      936.07      917.89     36.66 o
 -19   3   9      123.80      122.39     19.06 o
 -17   3   9      213.76      188.08     18.40 o
 -15   3   9      428.48      371.39     21.76 o
 -13   3   9      684.39      634.31     24.86 o
 -11   3   9      683.67      701.58     24.62 o
  -9   3   9      344.20      323.90     18.14 o
  -7   3   9      135.26      163.82     14.00 o
  -5   3   9      607.94      571.41     26.39 o
  -3   3   9     1194.28     1252.27     30.38 o
  -1   3   9     1814.97     1725.99     36.61 o
   1   3   9       51.25       75.97      8.95 o
   3   3   9       28.77       19.06     13.20 o
 -18   4   9      758.93      764.18     30.30 o
 -16   4   9     2568.35     2514.50     78.08 o
 -14   4   9     3204.79     3212.67     65.31 o
 -12   4   9     2211.82     2064.82     47.43 o
 -10   4   9     2868.41     2711.12     55.73 o
  -8   4   9     6511.28     6558.60    112.17 o
  -6   4   9    11121.58    11015.20    181.82 o
  -4   4   9     6976.98     6672.01    105.85 o
  -2   4   9     3552.10     3602.06     64.71 o
   0   4   9     5252.06     5613.56    107.41 o
   2   4   9     3672.70     3563.09     96.78 o
   4   4   9     1746.34     1590.92     57.18 o
 -17   5   9      284.44      293.97     22.44 o
 -15   5   9      535.86      599.03     27.42 o
 -13   5   9      629.24      613.09     38.12 o
 -11   5   9      411.27      414.07     21.24 o
  -9   5   9      132.87      124.36     22.73 o
  -7   5   9       51.86       56.70     11.37 o
  -5   5   9     1106.30     1095.32     34.45 o
  -3   5   9     1394.50     1488.90     73.68 o
  -1   5   9      403.98      409.82     19.02 o
   1   5   9      302.93      268.33     28.59 o
   3   5   9      345.93      370.97     30.79 o
 -16   6   9      584.88      562.86     28.50 o
 -14   6   9      442.85      401.77     24.62 o
 -12   6   9      585.14      569.66     38.12 o
 -10   6   9      982.85      868.78     44.72 o
  -8   6   9      565.06      578.40     25.86 o
  -6   6   9      691.04      615.74     25.78 o
  -4   6   9      743.46      748.96     27.86 o
  -2   6   9      437.30      454.35     21.32 o
   0   6   9      605.59      612.17     39.59 o
   2   6   9     1370.69     1408.37     60.12 o
   4   6   9      595.16      636.37     41.79 o
 -15   7   9      458.63      412.03     36.66 o
 -13   7   9      667.71      704.56     44.72 o
 -11   7   9     1959.80     1949.43     74.04 o
  -9   7   9     2214.01     2158.38     77.71 o
  -7   7   9     1632.57     1699.43     67.45 o
  -5   7   9     1287.21     1299.66     38.72 o
  -3   7   9     1658.14     1546.94     63.78 o
  -1   7   9     2046.59     1918.64     74.04 o
   1   7   9      614.95      663.50     43.25 o
   3   7   9      436.07      499.27     38.12 o
 -12   8   9        7.39       13.99     13.97 o
 -10   8   9       36.68       51.17     14.92 o
  -8   8   9        2.88       15.76     12.44 o
  -6   8   9        8.43        9.42     12.18 o
  -4   8   9       31.15       24.92     19.80 o
  -2   8   9        4.88       11.00     19.06 o
   0   8   9       24.68       30.06     19.06 o
   2   8   9       20.95       11.00     18.33 o
  -7   9   9      346.57      389.30     39.59 o
  -5   9   9      358.70      332.84     36.66 o
  -3   9   9      416.07      491.94     41.06 o
 -20   0  10     1636.56     1858.53     68.18 o
 -18   0  10     2021.26     2060.14     70.39 o
 -16   0  10      784.87      752.94     38.86 o
 -14   0  10     2619.27     2673.78     77.71 o
 -12   0  10    10784.48    10297.03    217.74 o
 -10   0  10    12237.39    11872.56    247.80 o
  -8   0  10     5548.60     5591.01     90.21 o
  -6   0  10     6732.93     6558.72    146.63 o
  -4   0  10     9901.96     9412.12    201.61 o
  -2   0  10     9548.09     9960.51    203.08 o
   0   0  10     3067.27     3274.23     80.65 o
   2   0  10     3027.91     2984.63     74.78 o
 -21   1  10      228.90      248.19     17.61 o
 -19   1  10      458.61      430.78     21.16 o
 -17   1  10      326.95      292.20     17.06 o
 -15   1  10      280.27      234.71     14.80 o
 -13   1  10      275.08      268.97     14.47 o
 -11   1  10     1260.67     1286.43     28.07 o
  -9   1  10     2365.65     2396.98     48.47 o
  -7   1  10     2304.28     2446.88     52.06 o
  -5   1  10     1141.63     1043.10     22.56 o
  -3   1  10      524.55      504.28     22.00 o
  -1   1  10      824.75      823.41     23.26 o
   1   1  10      784.11      699.72     21.40 o
   3   1  10      522.03      570.39     28.59 o
 -20   2  10      512.61      495.85     39.59 o
 -18   2  10      593.68      591.28     26.69 o
 -16   2  10     1343.91     1215.55     35.76 o
 -14   2  10     3235.99     3033.41     72.21 o
 -12   2  10     2702.83     2675.92     54.69 o
 -10   2  10      760.65      768.45     25.65 o
  -8   2  10     1047.95     1029.90     29.29 o
  -6   2  10     3721.03     3635.71     64.50 o
  -4   2  10     4809.68     4807.50     79.24 o
  -2   2  10     2835.14     2934.05     54.24 o
   0   2  10     1690.22     1685.09     36.21 o
   2   2  10      982.05      925.23     38.86 o
 -19   3  10      575.51      570.80     27.46 o
 -17   3  10     1786.75     1690.03     45.09 o
 -15   3  10     2675.13     2706.35     58.58 o
 -13   3  10     2804.53     2762.07     57.80 o
 -11   3  10     2583.07     2691.78     55.21 o
  -9   3  10     5249.51     5373.04     91.74 o
  -7   3  10    10526.29    10331.39    154.73 o
  -5   3  10     4673.02     4893.73     82.86 o
  -3   3  10     2954.52     3100.90     96.78 o
  -1   3  10     5602.34     5531.44     76.86 o
   1   3  10     4001.88     3895.20    101.90 o
   3   3  10     1785.19     1852.66     60.85 o
 -18   4  10       26.51       26.43     16.49 o
 -16   4  10      129.48      122.81     16.84 o
 -14   4  10       35.36       10.25     11.37 o
 -12   4  10        7.61       27.86     10.89 o
 -10   4  10      121.76       71.49     12.44 o
  -8   4  10      186.37      206.76     16.84 o
  -6   4  10      193.06      210.41     16.49 o
  -4   4  10      589.29      586.46     22.53 o
  -2   4  10      241.41      243.66     16.20 o
   0   4  10      360.55      365.84     30.79 o
   2   4  10       62.82       84.31     18.33 o
 -17   5  10     1146.32     1097.41     38.08 o
 -15   5  10     1223.04     1180.80     38.35 o
 -13   5  10     1228.45     1211.67     37.84 o
 -11   5  10     1616.97     1562.50     42.25 o
  -9   5  10     2789.10     2599.41     56.72 o
  -7   5  10     1592.60     1661.84     42.14 o
  -5   5  10     1318.86     1342.37     36.21 o
  -3   5  10     2461.35     2358.75     50.00 o
  -1   5  10     2202.79     2495.62     79.92 o
   1   5  10     1476.00     1662.04     62.32 o
   3   5  10      740.65      733.88     42.53 o
 -16   6  10      295.52      412.75     30.43 o
 -14   6  10      754.41      684.56     30.06 o
 -12   6  10     1531.06     1462.14     43.03 o
 -10   6  10      796.50      844.98     31.86 o
  -8   6  10     1247.75     1229.35     41.06 o
  -6   6  10     1667.79     1564.10     41.62 o
  -4   6  10     1453.38     1486.43     39.95 o
  -2   6  10     1340.85     1405.44     59.39 o
   0   6  10      777.95      824.79     46.19 o
   2   6  10      671.83      807.93     46.92 o
 -15   7  10       35.55       24.79     13.97 o
 -13   7  10       18.80        2.83     12.70 o
 -11   7  10       98.29       90.61     16.59 o
  -9   7  10      399.03      403.08     25.29 o
  -7   7  10      341.99      342.13     24.01 o
  -5   7  10       35.48       34.84     12.69 o
  -3   7  10      118.10      138.57     27.12 o
  -1   7  10      241.04      230.21     30.79 o
   1   7  10      285.76      247.07     31.53 o
   3   7  10       27.25       63.05     22.00 o
 -12   8  10      617.54      605.91     31.61 o
 -10   8  10      634.17      647.57     31.09 o
  -8   8  10      844.85      864.97     34.72 o
  -6   8  10     1120.95     1074.06     56.45 o
  -4   8  10      880.70     1000.01     54.25 o
  -2   8  10      284.03      255.13     32.26 o
   0   8  10      420.83      436.96     38.12 o
 -21   1  11      898.28      963.23     29.05 o
 -19   1  11      957.30      968.43     27.93 o
 -17   1  11     1321.77     1326.31     32.68 o
 -15   1  11     2881.75     2755.78     47.83 o
 -13   1  11     3506.48     3323.90     53.18 o
 -11   1  11     1987.10     2013.98     45.62 o
  -9   1  11     4268.47     4122.06     73.35 o
  -7   1  11     8273.21     8152.28    102.71 o
  -5   1  11     7092.39     6904.87    108.86 o
  -3   1  11     3075.37     3084.04     56.72 o
  -1   1  11     1844.15     1901.25     68.92 o
   1   1  11     3439.44     3505.30    118.04 o
 -20   2  11      443.84      445.02     25.65 o
 -18   2  11     1174.82     1052.16     49.12 o
 -16   2  11     1164.58     1216.22     37.04 o
 -14   2  11     1179.83     1143.81     34.20 o
 -12   2  11     1953.03     1901.56     45.09 o
 -10   2  11     3888.57     3980.43     72.04 o
  -8   2  11     4443.09     4404.78     93.47 o
  -6   2  11     2246.75     2294.06     47.62 o
  -4   2  11     2777.65     2852.87     44.06 o
  -2   2  11     1972.00     1893.87     40.50 o
   0   2  11      860.47      793.55     33.72 o
   2   2  11     1374.49     1334.32     49.12 o
 -19   3  11       17.63       13.07     20.90 o
 -17   3  11      104.53       81.95     15.52 o
 -15   3  11      641.45      668.77     27.98 o
 -13   3  11      968.69      968.70     32.15 o
 -11   3  11     1263.13     1115.32     33.64 o
  -9   3  11      147.49      148.83     14.25 o
  -7   3  11      433.47      394.56     19.44 o
  -5   3  11     1416.71     1348.81     34.85 o
  -3   3  11     1497.88     1366.82     27.35 o
  -1   3  11      290.04      301.30     17.06 o
   1   3  11      189.56      232.41     24.92 o
 -18   4  11      956.57      935.93     34.96 o
 -16   4  11     1754.34     1775.93     48.21 o
 -14   4  11     1723.22     1666.44     45.62 o
 -12   4  11     2347.87     2277.61     53.13 o
 -10   4  11     4933.77     4808.37     86.82 o
  -8   4  11     2218.19     2132.25     57.92 o
  -6   4  11      935.49      876.01     28.39 o
  -4   4  11     3123.45     3232.60     62.28 o
  -2   4  11     4504.86     4599.24    110.70 o
   0   4  11     3050.42     3053.55     89.45 o
   2   4  11      833.29      846.05     42.53 o
 -17   5  11      185.13      172.31     35.55 o
 -15   5  11      420.88      466.60     27.49 o
 -13   5  11      590.16      561.55     27.21 o
 -11   5  11      319.06      273.22     20.95 o
  -9   5  11      329.44      356.61     21.70 o
  -7   5  11      493.84      486.60     22.80 o
  -5   5  11      766.69      701.11     26.51 o
  -3   5  11      710.74      686.70     26.06 o
  -1   5  11      599.63      738.28     43.25 o
   1   5  11      450.41      490.47     36.66 o
 -16   6  11      371.20      383.96     26.42 o
 -14   6  11      146.37      107.28     17.01 o
 -12   6  11      342.39      281.08     22.29 o
 -10   6  11     1027.45      993.48     34.92 o
  -8   6  11     1735.83     1651.38     45.77 o
  -6   6  11     1054.68     1060.31     57.18 o
  -4   6  11      367.05      376.11     36.66 o
  -2   6  11      861.84      770.54     46.92 o
   0   6  11      818.91      895.91     49.12 o
   2   6  11      159.43      156.90     25.66 o
 -13   7  11      829.77      845.82     34.99 o
 -11   7  11      886.04      925.82     86.14 o
  -9   7  11      734.49      778.82     32.33 o
  -7   7  11      859.91      898.36     33.92 o
  -5   7  11     1293.41     1283.00     60.85 o
  -3   7  11      631.88      653.97     44.72 o
  -1   7  11      298.08      307.92     35.19 o
   1   7  11      593.20      587.25     43.25 o
 -10   8  11       29.28       35.07     14.48 o
  -8   8  11       38.07       49.86     22.00 o
  -6   8  11       29.38       46.19     21.26 o
  -4   8  11       29.17       -7.33     15.39 o
  -2   8  11       12.69        1.47     17.59 o
 -20   0  12      935.19      934.03     49.12 o
 -18   0  12     1347.67     1384.91     57.92 o
 -16   0  12     2917.67     2840.20     86.51 o
 -14   0  12     2915.22     2710.04     58.32 o
 -12   0  12     1257.27     1241.95     53.52 o
 -10   0  12     2691.53     2583.21     54.17 o
  -8   0  12     6295.13     6387.16    147.37 o
  -6   0  12     9034.83     8963.44    194.29 o
  -4   0  12     3469.14     3445.78     88.71 o
  -2   0  12     1065.79     1107.05     41.79 o
   0   0  12     3382.68     3552.82     89.45 o
 -21   1  12      114.57      126.87     17.46 o
 -19   1  12      414.20      460.37     21.02 o
 -17   1  12      770.78      749.13     24.83 o
 -15   1  12      161.22      192.00     15.08 o
 -13   1  12      191.77      195.73     29.33 o
 -11   1  12     1078.60     1157.88     33.68 o
  -9   1  12     2701.91     2654.88     44.58 o
  -7   1  12      931.96      857.31     25.68 o
  -5   1  12      654.96      633.38     23.03 o
  -3   1  12     1275.61     1255.60     74.04 o
  -1   1  12      410.41      400.86     18.87 o
 -20   2  12      220.80      260.58     22.80 o
 -18   2  12      406.97      396.84     23.83 o
 -16   2  12      938.41      878.04     32.40 o
 -14   2  12     2406.15     2411.53     54.95 o
 -12   2  12     2712.20     2565.94     55.73 o
 -10   2  12      747.08      701.26     26.14 o
  -8   2  12     2007.13     1926.76     44.54 o
  -6   2  12     3488.73     3664.59     54.44 o
  -4   2  12     1674.65     1768.41     40.58 o
  -2   2  12     1282.04     1209.63     60.49 o
   0   2  12     1292.79     1403.97     52.79 o
 -19   3  12      912.04      936.63     37.39 o
 -17   3  12     1090.73     1101.16     37.58 o
 -15   3  12     1209.73     1153.93     37.06 o
 -13   3  12     2784.70     2955.14     62.72 o
 -11   3  12     4812.79     4829.31     87.32 o
  -9   3  12     2172.68     2238.55     85.41 o
  -7   3  12      952.85      944.06     37.39 o
  -5   3  12     1929.68     1857.28     43.10 o
  -3   3  12     3352.70     3475.93     52.02 o
  -1   3  12     3130.02     3332.14     94.57 o
   1   3  12     1315.58     1305.00     52.06 o
 -18   4  12        2.07       22.00     13.73 o
 -16   4  12        4.39        4.72     19.80 o
 -14   4  12       24.38       17.75     13.93 o
 -12   4  12       81.65       57.35     13.48 o
 -10   4  12       44.84       30.73     11.14 o
  -8   4  12       52.22       24.56     15.03 o
  -6   4  12      368.52      347.26     43.62 o
  -4   4  12       80.30       95.01     13.56 o
  -2   4  12       21.75       21.26     16.13 o
   0   4  12       45.70       58.65     19.80 o
 -17   5  12      670.82      664.74     32.63 o
 -15   5  12      399.60      406.62     26.17 o
 -13   5  12     1235.14     1102.34     37.56 o
 -11   5  12     1624.66     1530.18     82.84 o
  -9   5  12     1626.10     1614.21     73.68 o
  -7   5  12     1862.17     1829.53     98.98 o
  -5   5  12     1090.20     1150.04     34.76 o
  -3   5  12     1368.23     1504.41     62.32 o
  -1   5  12     1230.30     1170.10     54.25 o
   1   5  12      662.31      667.89     41.79 o
 -16   6  12      520.55      501.58     28.51 o
 -14   6  12      660.58      699.52     31.88 o
 -12   6  12      751.25      707.87     31.11 o
 -10   6  12      706.36      644.42     29.78 o
  -8   6  12      849.41      861.69     33.29 o
  -6   6  12      690.62      717.75     46.19 o
  -4   6  12      667.90      655.43     44.72 o
  -2   6  12      636.83      572.58     41.79 o
   0   6  12      375.43      431.09     36.66 o
 -13   7  12       81.53       65.69     16.04 o
 -11   7  12       47.79       36.54     14.48 o
  -9   7  12       86.96      100.96     16.56 o
  -7   7  12       73.12      104.11     24.19 o
  -5   7  12      244.08      293.99     35.92 o
  -3   7  12      141.26      142.96     27.12 o
  -1   7  12       18.39       41.06     20.53 o
  -8   8  12      668.48      694.29     47.65 o
  -6   8  12      598.81      591.64     43.98 o
  -4   8  12      404.23      334.31     38.12 o
 -19   1  13      795.62      723.31     25.81 o
 -17   1  13     1884.66     1808.50     56.29 o
 -15   1  13     2142.59     2087.58     72.58 o
 -13   1  13     1545.57     1471.51     40.43 o
 -11   1  13     1565.50     1492.92     32.30 o
  -9   1  13     3311.07     3262.64     61.83 o
  -7   1  13     3911.99     3959.10     72.82 o
  -5   1  13     2345.78     2440.23     51.05 o
  -3   1  13     1687.18     1812.93     94.57 o
  -1   1  13     1477.17     1434.77     53.52 o
 -20   2  13      504.89      483.72     41.06 o
 -18   2  13      854.88      870.49     33.95 o
 -16   2  13      788.09      826.31     31.88 o
 -14   2  13     1137.78     1092.26     35.48 o
 -12   2  13     1292.07     1403.20     39.91 o
 -10   2  13     1122.02     1119.61     34.47 o
  -8   2  13     2268.10     2204.81     40.18 o
  -6   2  13     2349.71     2346.78     41.31 o
  -4   2  13     1550.90     1454.47     37.58 o
  -2   2  13      945.44      870.97     41.79 o
 -19   3  13       29.93       29.69     14.51 o
 -17   3  13       57.49       41.93     14.20 o
 -15   3  13      398.17      362.87     23.85 o
 -13   3  13      205.20      233.72     26.02 o
 -11   3  13      569.74      608.29     27.46 o
  -9   3  13     1212.87     1187.27     35.20 o
  -7   3  13      254.33      232.47     18.35 o
  -5   3  13       72.81       53.70     13.35 o
  -3   3  13      143.61      150.29     23.47 o
  -1   3  13      500.86      552.06     36.66 o
 -18   4  13      558.53      556.29     29.02 o
 -16   4  13      667.58      697.64     55.72 o
 -14   4  13     1822.45     1813.79     48.47 o
 -12   4  13     2618.99     2600.20     59.61 o
 -10   4  13     2210.20     2219.39     88.71 o
  -8   4  13      670.41      772.11     28.91 o
  -6   4  13     1045.11      967.25     31.73 o
  -4   4  13     2271.79     2346.07     78.45 o
  -2   4  13     1671.56     1733.16     66.72 o
   0   4  13      726.68      855.58     45.45 o
 -17   5  13       52.28       31.27     17.96 o
 -15   5  13      231.90      170.54     19.70 o
 -13   5  13      365.51      374.14     29.69 o
 -11   5  13      483.46      564.85     27.98 o
  -9   5  13      846.10      861.45     33.07 o
  -7   5  13      213.76      219.43     24.19 o
  -5   5  13      183.89      180.35     28.59 o
  -3   5  13      451.99      472.15     38.12 o
  -1   5  13      194.98      219.94     29.33 o
 -14   6  13      281.47      301.04     24.58 o
 -12   6  13      544.35      535.25     28.74 o
 -10   6  13      658.73      694.72     31.29 o
  -8   6  13      313.87      308.90     23.78 o
  -6   6  13      686.70      680.36     46.19 o
  -4   6  13      931.07     1038.87     54.98 o
  -2   6  13      370.91      421.56     37.39 o
 -11   7  13      360.28      398.86     31.53 o
  -9   7  13      646.11      700.89     48.39 o
  -7   7  13      773.79      797.66     51.32 o
  -5   7  13      392.28      497.80     41.06 o
  -3   7  13      284.98      302.06     35.92 o
 -20   0  14      697.33      781.19     33.68 o
 -18   0  14     1716.76     1604.97     46.91 o
 -16   0  14     2531.09     2437.08     58.57 o
 -14   0  14     1362.65     1307.93     40.18 o
 -12   0  14     1019.99      975.81     46.92 o
 -10   0  14     3021.81     3208.98     93.11 o
  -8   0  14     4022.51     4126.87    108.51 o
  -6   0  14     1734.52     1773.47     60.85 o
  -4   0  14     1766.62     1903.98     62.32 o
 -19   1  14      128.65      142.53     19.16 o
 -17   1  14      102.50      135.08     18.35 o
 -15   1  14      690.15      699.17     30.30 o
 -13   1  14      561.74      516.23     23.53 o
 -11   1  14       95.79       84.66     11.57 o
  -9   1  14      185.56      184.56     14.50 o
  -7   1  14      520.67      518.25     23.83 o
  -5   1  14     1145.91     1018.92     31.58 o
  -3   1  14      406.02      338.07     31.16 o
 -20   2  14      216.40      199.20     21.51 o
 -18   2  14      501.81      520.51     28.25 o
 -16   2  14      533.21      562.13     28.25 o
 -14   2  14      432.50      387.66     24.34 o
 -12   2  14     1513.17     1543.85     42.77 o
 -10   2  14     2241.80     2250.61     52.33 o
  -8   2  14     1372.68     1428.20     32.17 o
  -6   2  14      756.30      756.49     39.59 o
  -4   2  14      383.14      427.33     28.23 o
  -2   2  14      890.76     1003.68     47.65 o
 -19   3  14      657.05      687.04     32.38 o
 -17   3  14      732.75      737.69     44.35 o
 -15   3  14     1038.72     1069.40     37.84 o
 -13   3  14     2324.68     2345.01     56.75 o
 -11   3  14     1982.59     1932.35     48.97 o
  -9   3  14      450.03      431.09     23.32 o
  -7   3  14     1362.31     1434.23     31.87 o
  -5   3  14     2169.96     2349.77     68.92 o
  -3   3  14     1235.08     1241.22     55.72 o
 -18   4  14        3.72       15.48     15.03 o
 -16   4  14        4.40       11.13     13.15 o
 -14   4  14        3.27       17.97     12.18 o
 -12   4  14       58.43       58.22     15.00 o
 -10   4  14      243.47      246.83     24.56 o
  -8   4  14        2.82       12.93     11.27 o
  -6   4  14       10.43       15.59     11.37 o
  -4   4  14       57.45       74.78     22.00 o
  -2   4  14       56.85       65.25     20.53 o
 -15   5  14      629.80      508.51     48.39 o
 -13   5  14      905.06     1026.58     38.35 o
 -11   5  14     1003.90     1128.19     76.25 o
  -9   5  14     1095.24     1009.18     36.41 o
  -7   5  14     1156.07     1202.36     57.92 o
  -5   5  14      870.43     1091.65     55.72 o
  -3   5  14      725.00      750.01     46.92 o
 -14   6  14      221.99      234.59     31.53 o
 -12   6  14      354.33      346.88     26.17 o
 -10   6  14      507.45      541.66     29.12 o
  -8   6  14      641.73      657.64     46.92 o
  -6   6  14      470.80      472.15     40.32 o
  -4   6  14      148.84      178.15     28.59 o
  -2   6  14      258.23      308.66     35.92 o
  -9   7  14       17.85        9.53     20.53 o
  -7   7  14       52.39       87.25     25.66 o
  -5   7  14       76.88       63.05     23.47 o
 -19   1  15      789.68      767.85     27.51 o
 -17   1  15     1143.62     1155.49     32.73 o
 -15   1  15      992.78      933.35     28.64 o
 -13   1  15     1160.92     1179.60     31.46 o
 -11   1  15     1869.79     2043.69     41.20 o
  -9   1  15     2002.77     2084.18     50.26 o
  -7   1  15     1288.32     1392.75     38.84 o
  -5   1  15      967.63      998.03     32.13 o
 -18   2  15      395.08      408.91     35.55 o
 -16   2  15      808.53      927.56     70.39 o
 -14   2  15      923.66      954.60     35.51 o
 -12   2  15      808.24      816.12     33.39 o
 -10   2  15      403.06      394.36     28.84 o
  -8   2  15      621.12      590.09     26.38 o
  -6   2  15     1093.21     1023.64     33.59 o
  -4   2  15      855.28      879.77     46.92 o
 -17   3  15       34.50       34.52     14.25 o
 -15   3  15       13.21       35.55     20.16 o
 -13   3  15      151.57      142.53     18.66 o
 -11   3  15      385.51      329.93     23.55 o
  -9   3  15      318.58      300.13     17.77 o
  -7   3  15       34.97       40.57     10.00 o
  -5   3  15      121.88       79.92     22.00 o
  -3   3  15      221.23      258.07     30.79 o
 -16   4  15      581.73      624.22     56.82 o
 -14   4  15     1273.34     1257.32     42.23 o
 -12   4  15      918.44      963.74     41.43 o
 -10   4  15     1106.65     1128.15     38.27 o
  -8   4  15     1552.31     1628.23     69.28 o
  -6   4  15     1110.27     1190.63     57.18 o
  -4   4  15      783.08      858.52     48.39 o
 -15   5  15       71.75       83.51     17.08 o
 -13   5  15      192.75      217.91     40.32 o
 -11   5  15      193.39      184.72     20.72 o
  -9   5  15      228.06      287.39     35.19 o
  -7   5  15      168.09      198.68     30.06 o
  -5   5  15       55.71       62.32     22.00 o
  -3   5  15       69.42       38.12     19.80 o
 -12   6  15      168.62      159.15     37.39 o
 -10   6  15      116.94      131.23     28.59 o
  -8   6  15      242.17      304.25     37.39 o
  -6   6  15      368.02      399.56     40.32 o
  -4   6  15      163.05      153.96     29.33 o
 -18   0  16      818.77      825.65     64.15 o
 -16   0  16      512.51      496.34     38.12 o
 -14   0  16     1532.72     1467.76     63.05 o
 -12   0  16     2493.03     2565.28     85.04 o
 -10   0  16     1554.60     1644.45     63.78 o
  -8   0  16      705.01      791.07     42.53 o
  -6   0  16     1214.08     1401.04     57.18 o
 -19   1  16       95.44      131.68     16.08 o
 -17   1  16      152.60      146.60     16.22 o
 -15   1  16      206.18      226.80     17.89 o
 -13   1  16      254.47      202.87     16.78 o
 -11   1  16       81.52       81.76     16.32 o
  -9   1  16      112.35      122.80     16.59 o
  -7   1  16      137.78      135.24     16.84 o
  -5   1  16      152.67      128.30     23.47 o
 -18   2  16      300.23      320.81     26.44 o
 -16   2  16      351.24      341.01     26.66 o
 -14   2  16      350.73      416.95     21.27 o
 -12   2  16      743.90      749.45     25.53 o
 -10   2  16      690.76      658.00     26.01 o
  -8   2  16      373.11      340.95     23.55 o
  -6   2  16      353.35      329.18     34.45 o
 -17   3  16      694.53      753.97     34.20 o
 -15   3  16     1010.02     1009.15     61.22 o
 -13   3  16      574.38      538.50     28.50 o
 -11   3  16      683.14      713.08     25.37 o
  -9   3  16     1332.45     1383.42     34.39 o
  -7   3  16     1220.16     1327.73     60.12 o
  -5   3  16      543.28      573.32     40.32 o
 -16   4  16        6.98       29.33     15.03 o
 -14   4  16       21.09       50.92     17.59 o
 -12   4  16       20.41        5.56     12.51 o
 -10   4  16        0.17       -0.49     12.32 o
  -8   4  16        3.74      -13.20     18.33 o
  -6   4  16       38.87       12.47     19.80 o
  -4   4  16       24.26       15.39     19.06 o
 -13   5  16      397.50      338.46     26.96 o
 -11   5  16      353.30      334.73     26.17 o
  -9   5  16      477.48      591.64     45.45 o
  -7   5  16      756.08      832.85     52.79 o
  -5   5  16      475.60      509.54     41.79 o
 -17   1  17      380.42      441.82     25.29 o
 -15   1  17      686.18      749.88     29.75 o
 -13   1  17     1106.32     1267.95     42.25 o
 -11   1  17     1066.20     1204.31     60.49 o
  -9   1  17      584.90      648.04     29.26 o
  -7   1  17      563.82      552.79     39.59 o
 -16   2  17      539.59      543.17     24.39 o
 -14   2  17      363.12      335.91     21.27 o
 -12   2  17      186.36      179.07     16.60 o
 -10   2  17      411.71      404.08     25.62 o
  -8   2  17      623.45      661.30     43.98 o
  -6   2  17      379.40      525.66     41.06 o
 -15   3  17       66.38       69.63     17.08 o
 -13   3  17       94.89       77.96     13.69 o
 -11   3  17       31.46       24.11     11.54 o
  -9   3  17       34.91       23.47     22.00 o
  -7   3  17       61.08       41.79     22.00 o
 -14   4  17      440.91      440.78     28.98 o
 -12   4  17      599.44      597.22     31.51 o
 -10   4  17      826.80      840.19     52.79 o
  -8   4  17      755.74      793.99     50.59 o
  -6   4  17      484.37      526.40     43.25 o
 -16   0  18      651.69      709.68     49.12 o
 -14   0  18      831.95      875.38     52.06 o
 -12   0  18      826.24      884.17     51.32 o
 -10   0  18      535.60      568.19     43.25 o
 -15   1  18       27.57       30.89     16.04 o
 -13   1  18       51.80       35.95     21.26 o
 -11   1  18      112.05      141.78     20.53 o
  -9   1  18      121.94      126.84     26.39 o
 -14   2  18      421.70      463.40     30.58 o
 -12   2  18      239.09      315.16     25.38 o
 -10   2  18      145.56      174.49     30.06 o
  -8   2  18      280.73      351.17     38.12 o
 -13   3  18      542.42      608.30     26.22 o
 -11   3  18      656.63      612.17     47.65 o
  -9   3  18      492.05      541.06     43.98 o
 -11   1  19      215.60      194.32     22.03 o
 
